# Supplementary material for: SigmoID: a user-friendly tool for improving bacterial genome annotation through analysis of transcription control signals
Source: PeerJ. 2016 May 24;4:e2056. doi: 10.7717/peerj.2056 (PMC4888284; doi:10.7717/peerj.2056)
Supplement: Data S1 [file peerj-04-2056-s001.txt]

This file was generated from CP009125.1 by the OperOn.py script (v. 1.10) with the following options:
-g 200 -i 700 -t -p -o

Regulator	Gene	Locus_tag	Product
>RbsR [nhmmer score 22.5 E-value 0.00038 Pos=-108], [nhmmer score 23.2 E-value 0.00024 Pos=-31]
>CRP [nhmmer score 6.7 E-value 110.0 Pos=-100]
	rbsD	GZ59_00100	high affinity ribose transport protein
	rbsA	GZ59_00110	ribose transport ATP-binding protein
	rbsC	GZ59_00120	ribose transport permease system protein
	rbsB	GZ59_00130	ribose-binding periplasmic protein
	(terminator conf=79, tail_score=-2.78813)		

>NtrC [nhmmer score 7.9 E-value 48.0 Pos=-30]
	ntrB	GZ59_00330	nitrogen regulation two-component system, histidine kinase
	ntrC	GZ59_00320	nitrogen regulation two-component system, response regulator
	(terminator conf=100, tail_score=-5.64006)		

>RpoN alternative sigma factor [nhmmer score 12.5 E-value 1.0 Pos=-104]
	glnA	GZ59_00340	glutamine synthetase
	(terminator conf=100, tail_score=-5.00616)		

	(terminator conf=100, tail_score=-5.00616)		
	glnA	GZ59_00340	glutamine synthetase
>NtrC [nhmmer score 8.7 E-value 25.0 Pos=-217], [nhmmer score 10.1 E-value 8.4 Pos=-199], [nhmmer score 9.3 E-value 15.0 Pos=-167]
>CRP [nhmmer score 7.6 E-value 56.0 Pos=-126]
	typA	GZ59_00350	GTP-binding regulatory protein
	(terminator conf=100, tail_score=-2.55034)		

>CpxR [nhmmer score 7.1 E-value 120.0 Pos=-103]
	-	GZ59_00380	putative GNAT-family acetyltransferase/thioesterase
	(terminator conf=95, tail_score=-3.14051)		

>PurR [nhmmer score 10.8 E-value 2.9 Pos=-75]
	xanP	GZ59_00400	xanthine permease XanP
	(terminator conf=100, tail_score=-4.86133)		

>FNR [nhmmer score 6.9 E-value 94.0 Pos=-255]
	pagC	GZ59_00500	outer membrane beta-barrel protein

	-	GZ59_00510	diguanylate phosphodiesterase
	-	GZ59_00520	putative exported protein
>FNR [nhmmer score 6.5 E-value 130.0 Pos=-143]
>PhoB [nhmmer score 16.1 E-value 0.077 Pos=-88]
	pitA	GZ59_00530	low-affinity inorganic phosphate transporter
	(terminator conf=100, tail_score=-5.2197)		

>FNR [nhmmer score 7.0 E-value 86.0 Pos=-235]
	gdhA	GZ59_00560	NADP-specific glutamate dehydrogenase
	(terminator conf=79, tail_score=-3.04792)		

>Fur [nhmmer score 10.4 E-value 9.7 Pos=-51]
	-	GZ59_00620	FecI-like RNA polymerase sigma factor
	-	GZ59_00630	FecR-like transmembrane sensor

	-	GZ59_00650	hypothetical protein
>ModE [nhmmer score 19.1 E-value 0.01 Pos=-294]
	rsmJ	GZ59_00660	Ribosomal RNA large subunit methyltransferase J
	gor	GZ59_00670	putative glutathione reductase
	(terminator conf=100, tail_score=-5.67063)		

>OxyR [nhmmer score 6.7 E-value 130.0 Pos=-79]
	gor	GZ59_00670	putative glutathione reductase
	(terminator conf=100, tail_score=-5.67063)		

	-	GZ59_00680	hypothetical protein
	-	GZ59_00690	hypothetical protein
>Fur [nhmmer score 10.6 E-value 8.3 Pos=-101]
	-	GZ59_00700	siderophore-interacting FAD-binding domain protein
	(terminator conf=83, tail_score=-3.25204)		

	tkrA	GZ59_00820	2-ketogluconate reductase
>CRP [nhmmer score 9.8 E-value 9.6 Pos=-124]
	-	GZ59_00830	methyl-accepting chemotaxis sensory transducer
	(terminator conf=90, tail_score=-3.32769)		

	-	GZ59_00840	putative GNAT-family acetyltransferase
	tag	GZ59_00850	DNA-3-methyladenine glycosylase I
>LexA [nhmmer score 9.4 E-value 17.0 Pos=-200]
	-	GZ59_00860	hypothetical protein
	-	GZ59_00870	glycyl-tRNA synthetase, alpha subunit
	glyS	GZ59_00880	glycine-tRNA synthetase, beta subunit
	(terminator conf=81, tail_score=-3.01089)		

	(terminator conf=100, tail_score=-3.7697)		
	-	GZ59_00890	hypothetical protein
	-	GZ59_00900	flagellar motor protein MotB
	smc	GZ59_00910	Chromosome partition protein Smc
>KdgR [nhmmer score 10.4 E-value 7.5 Pos=-218]
	-	GZ59_00920	hypothetical protein

>CRP [nhmmer score 13.5 E-value 0.48 Pos=-348], [nhmmer score 11.1 E-value 3.4 Pos=-304], [nhmmer score 9.5 E-value 12.0 Pos=-231], [nhmmer score 7.2 E-value 73.0 Pos=-187]
	mtlA	GZ59_00930	PTS system, mannitol-specific IIabc component
	(terminator conf=100, tail_score=-5.44837)		

>FliA alternative sigma factor [nhmmer score 14.9 E-value 0.27 Pos=-166]
	-	GZ59_00970	methyl-accepting chemotaxis protein
	(terminator conf=95, tail_score=-3.18912)		

>ArcA [nhmmer score 10.3 E-value 5.9 Pos=-33], [nhmmer score 13.1 E-value 0.68 Pos=-92]
>Fur [nhmmer score 9.2 E-value 26.0 Pos=-108]
	sodA	GZ59_00980	manganese superoxide dismutase
	(terminator conf=77, tail_score=-3.48063)		

	xylB	GZ59_01020	xylulose kinase
	xylA	GZ59_01030	xylose isomerase
>CpxR [nhmmer score 7.0 E-value 130.0 Pos=-16]
	xylF	GZ59_01040	D-xylose-binding periplasmic protein
	xylG	GZ59_01050	D-xylose transport ATP-binding protein
	xylH	GZ59_01060	xylose transport system permease
	xylR	GZ59_01070	xylose operon regulatory protein

>KdgR [nhmmer score 19.2 E-value 0.0086 Pos=-88]
	-	GZ59_01080	DJ-1-like protein

	-	GZ59_01080	DJ-1-like protein
>ArgR [nhmmer score 13.1 E-value 0.88 Pos=-352]
	argG	GZ59_01090	argininosuccinate synthetase
	(terminator conf=100, tail_score=-6.08563)		

>PhoP [nhmmer score 10.4 E-value 8.8 Pos=-194]
	expI	GZ59_01100	Acyl-homoserine-lactone synthase

>Fur [nhmmer score 11.8 E-value 3.3 Pos=-273]
>KdgR [nhmmer score 9.5 E-value 15.0 Pos=-278]
	expR	GZ59_01110	transcriptional activator protein ExpR

	-	GZ59_01220	hypothetical protein
	-	GZ59_01230	putative plasmid-related protein
>FNR [nhmmer score 6.8 E-value 110.0 Pos=-467]
>RhaS [nhmmer score 26.5 E-value 2.6e-05 Pos=-278]
	aldA	GZ59_01240	aldehyde dehydrogenase A
	lctD	GZ59_01250	L-lactate dehydrogenase
	-	GZ59_01260	putative membrane protein
	(terminator conf=81, tail_score=-3.06501)		

>KdgR [nhmmer score 10.8 E-value 5.4 Pos=-139]
	-	GZ59_01410	hypothetical protein
	-	GZ59_01400	hypothetical protein
	-	GZ59_01380	-
	-	GZ59_01370	hypothetical protein

>RpoN alternative sigma factor [nhmmer score 11.2 E-value 2.7 Pos=-84]
>NtrC [nhmmer score 9.0 E-value 19.0 Pos=-145]
	-	GZ59_01430	LysR-family transcriptional regulator
	-	GZ59_01420	hypothetical protein
	(terminator conf=100, tail_score=-4.94992)		

>OxyR [nhmmer score 6.0 E-value 220.0 Pos=-15]
	secB	GZ59_01830	protein-export protein
	gpsA	GZ59_01840	glycerol-3-phosphate dehydrogenase [NAD(P)+]

	metR	GZ59_01910	transcriptional activator protein
>MetR [MAST score 1457.16 P-value 6.28e-06 Pos=-106]
>MetJ [nhmmer score 11.0 E-value 3.3 Pos=-43], [nhmmer score 9.8 E-value 8.1 Pos=-35]
	metE	GZ59_01920	5- methyltetrahydropteroyltriglutamate/homocysteine S-methyltransferase
	(terminator conf=100, tail_score=-5.32699)		

>FliA alternative sigma factor [nhmmer score 13.6 E-value 0.71 Pos=-264]
	-	GZ59_01930	methyl-accepting chemotaxis protein
	(terminator conf=80, tail_score=-3.30243)		

>PhoP [nhmmer score 9.5 E-value 19.0 Pos=-404]
>FliA alternative sigma factor [nhmmer score 9.5 E-value 16.0 Pos=-365]
>AscG [nhmmer score 11.6 E-value 1.4 Pos=-360]
	-	GZ59_01950	methyl-accepting chemotaxis protein
	(terminator conf=85, tail_score=-4.21462)		

	(terminator conf=86, tail_score=-4.43208)		
	-	GZ59_01960	putative carboxymethylenebutenolidase
>CRP [nhmmer score 9.1 E-value 17.0 Pos=-197]
>FNR [nhmmer score 6.7 E-value 110.0 Pos=-196]
>CpxR [nhmmer score 7.8 E-value 71.0 Pos=-126]
	udp	GZ59_01970	uridine phosphorylase
	(terminator conf=81, tail_score=-3.99592)		

	(terminator conf=100, tail_score=-4.07568)		
	argE	GZ59_02030	acetylornithine deacetylase
>ArgR [nhmmer score 14.8 E-value 0.23 Pos=-158]
	argC	GZ59_02040	putative N-acetyl-gamma-glutamyl-phosphate reductase
	argB	GZ59_02050	acetylglutamate kinase
	argH	GZ59_02060	argininosuccinate lyase
	(terminator conf=79, tail_score=-4.73677)		

>LexA [nhmmer score 8.1 E-value 43.0 Pos=-63]
	rmuC	GZ59_02070	DNA recombination protein
	ubiE	GZ59_02080	ubiquinone/menaquinone biosynthesis methyltransferase
	ubiJ	GZ59_02090	Ubiquinone biosynthesis protein UbiJ
	ubiB	GZ59_02100	putative ubiquinone biosynthesis protein
	tatA	GZ59_02110	sec-independent protein translocase
	tatB	GZ59_02120	sec-independent protein translocase
	tatC	GZ59_02130	sec-independent protein translocase protein
	(terminator conf=100, tail_score=-5.7946)		

>NarP [nhmmer score 6.5 E-value 170.0 Pos=-51]
	ubiE	GZ59_02080	ubiquinone/menaquinone biosynthesis methyltransferase
	ubiJ	GZ59_02090	Ubiquinone biosynthesis protein UbiJ
	ubiB	GZ59_02100	putative ubiquinone biosynthesis protein
	tatA	GZ59_02110	sec-independent protein translocase
	tatB	GZ59_02120	sec-independent protein translocase
	tatC	GZ59_02130	sec-independent protein translocase protein
	(terminator conf=100, tail_score=-5.7946)		

	(terminator conf=93, tail_score=-4.97461)		
	fadA	GZ59_02190	3-ketoacyl-CoA thiolase
	fadB	GZ59_02200	fatty oxidation complex alpha subunit
>FadR [nhmmer score 9.0 E-value 18.0 Pos=-158]
>ArcA [nhmmer score 9.1 E-value 15.0 Pos=-124]
	pepQ	GZ59_02210	proline dipeptidase
	-	GZ59_02220	hypothetical protein
	trkH	GZ59_02230	Trk system potassium uptake protein
	hemG	GZ59_02240	protoporphyrinogen oxidase

>RpoN alternative sigma factor [nhmmer score 14.7 E-value 0.18 Pos=-136]
>NtrC [nhmmer score 9.1 E-value 18.0 Pos=-252]
	aapJ	GZ59_02760	general L-amino ABC transporter binding protein
	aapQ	GZ59_02750	L-amino acid ABC transporter permease protein
	aapM	GZ59_02740	L-amino acid ABC transporter permease protein
	aapP	GZ59_02730	L-amino acid ABC transporter ATP-binding protein
	(terminator conf=87, tail_score=-3.61178)		

>FNR [nhmmer score 7.1 E-value 82.0 Pos=-116]
	-	GZ59_02780	putative cystine-binding periplasmic protein
	(terminator conf=100, tail_score=-2.72049)		

>CpxR [nhmmer score 7.5 E-value 89.0 Pos=-104]
	dusB	GZ59_02870	tRNA-dihydrouridine synthase B
	fis	GZ59_02860	DNA-binding protein
	(terminator conf=100, tail_score=-5.33026)		

>CRP [nhmmer score 10.3 E-value 6.1 Pos=-39]
>FNR [nhmmer score 8.2 E-value 34.0 Pos=-38]
	-	GZ59_03080	transcriptional regulator, LysR family
	-	GZ59_03070	hypothetical protein
	-	GZ59_03060	hypothetical protein
	(terminator conf=81, tail_score=-3.53224)		

	(terminator conf=100, tail_score=-5.26119)		
	gltD	GZ59_03430	glutamate synthase [NADPH] small chain
	gltB	GZ59_03440	glutamate synthase [NADPH] large chain
>CRP [nhmmer score 7.4 E-value 65.0 Pos=-307]
	-	GZ59_03450	hypothetical protein
	arcB	GZ59_03460	aerobic respiration control sensor protein

>MetR [nhmmer score 12.3 E-value 1.8 Pos=-269]
	metC	GZ59_03850	cystathionine beta-lyase

>CpxR [nhmmer score 7.6 E-value 84.0 Pos=-83]
	dctP	GZ59_03880	TRAP transporter periplasmic substrate binding subunit DctP

>RpoE alternative sigma factor [nhmmer score 10.7 E-value 5.6 Pos=-495]
	exbB	GZ59_03890	tonB-system energizer ExbB
	exbD	GZ59_03900	biopolymer transport protein
	(terminator conf=76, tail_score=-4.78149)		

	dctP	GZ59_03880	TRAP transporter periplasmic substrate binding subunit DctP
>KdgR [nhmmer score 13.0 E-value 1.0 Pos=-457]
>CRP [nhmmer score 6.6 E-value 120.0 Pos=-312]
	exbB	GZ59_03890	tonB-system energizer ExbB
	exbD	GZ59_03900	biopolymer transport protein
	(terminator conf=76, tail_score=-4.78149)		

>ScrR [nhmmer score 15.5 E-value 0.074 Pos=-80]
>CRP [nhmmer score 5.8 E-value 240.0 Pos=-160]
	scrY	GZ59_03940	sucrose porin
	scrA	GZ59_03930	PTS system, sucrose-specific IIBC subunit
	scrB	GZ59_03920	sucrose-6-phosphate hydrolase
	scrR	GZ59_03910	sucrose operon repressor

	scrR	GZ59_03910	sucrose operon repressor
	scrB	GZ59_03920	sucrose-6-phosphate hydrolase
	scrA	GZ59_03930	PTS system, sucrose-specific IIBC subunit
	scrY	GZ59_03940	sucrose porin
	scrK	GZ59_03950	fructokinase
>ScrR [nhmmer score 10.8 E-value 2.6 Pos=-372]
>CRP [nhmmer score 5.7 E-value 250.0 Pos=-281]
	-	GZ59_03960	hypothetical protein
	-	GZ59_03970	hypothetical protein
	-	GZ59_03980	putative DNA-binding protein

>NrdR [nhmmer score 7.4 E-value 53.0 Pos=-102], [nhmmer score 6.4 E-value 120.0 Pos=-133]
>FNR [nhmmer score 9.0 E-value 18.0 Pos=-187]
	nrdD	GZ59_04060	anaerobic ribonucleoside-triphosphate reductase
	nrdG	GZ59_04050	anaerobic ribonucleoside-triphosphate reductase activating protein

>RpoN alternative sigma factor [nhmmer score 12.8 E-value 0.83 Pos=-66]
>NtrC [nhmmer score 9.1 E-value 19.0 Pos=-192]
	-	GZ59_04100	circularly-permuted ATP-grasp protein
	-	GZ59_04090	Alpha-E domain protein
	-	GZ59_04080	transglutaminase
	-	GZ59_04070	NTN hydrolase fold proteasome-like peptidase

	(terminator conf=93, tail_score=-5.1101)		
	pyrI	GZ59_04120	aspartate carbamoyltransferase regulatory subunit
	pyrB	GZ59_04130	aspartate carbamoyltransferase catalytic subunit
>PurR [nhmmer score 8.0 E-value 28.0 Pos=-174]
>KdgR [nhmmer score 14.6 E-value 0.3 Pos=-42]
	tabA	GZ59_04140	toxin-antitoxin biofilm protein TabA

	(terminator conf=100, tail_score=-4.04397)		
	argI	GZ59_04150	ornithine carbamoyltransferase chain I
>ArgR [nhmmer score 15.6 E-value 0.13 Pos=-130]
	-	GZ59_04160	hypothetical protein
	(terminator conf=100, tail_score=-5.88061)		

>Rob [nhmmer score 16.7 E-value 0.054 Pos=-98]
	-	GZ59_04360	putative exported lipase

	-	GZ59_04480	HNH endonuclease family protein
>SgaR [nhmmer score 14.3 E-value 0.18 Pos=-119]
	-	GZ59_04490	putative lipoprotein
	(terminator conf=93, tail_score=-3.26471)		

>FliA alternative sigma factor [nhmmer score 12.6 E-value 1.6 Pos=-65]
>Fur [nhmmer score 8.9 E-value 31.0 Pos=-169]
>CRP [nhmmer score 8.8 E-value 20.0 Pos=-287]
	-	GZ59_04530	methyl-accepting chemotaxis protein
	(terminator conf=76, tail_score=-4.7497)		

	-	GZ59_04540	hypothetical protein
	rhaD	GZ59_04550	rhamnulose-1-phosphate aldolase
	rhaA	GZ59_04560	L-rhamnose isomerase
	rhaB	GZ59_04570	rhamnulokinase
>RhaS [nhmmer score 25.9 E-value 4e-05 Pos=-261]
	rhaS	GZ59_04580	L-rhamnose operon regulatory protein
	rhaR	GZ59_04590	L-rhamnose operon transcriptional activator

	rhaT	GZ59_04670	L-rhamnose-proton symport
>RhaS [nhmmer score 17.4 E-value 0.02 Pos=-228]
	-	GZ59_04680	hypothetical protein
	-	GZ59_04690	putative zinc-binding dehydrogenase

>ArcA [nhmmer score 10.4 E-value 5.6 Pos=-145]
>SlyA [nhmmer score 12.8 E-value 1.3 Pos=-198]
	-	GZ59_04720	Type VI secretion system effector, Hcp1 family
	-	GZ59_04710	hypothetical protein
	-	GZ59_04700	putative membrane protein

>NadR [nhmmer score 11.4 E-value 3.7 Pos=-32]
	nadR	GZ59_04800	transcriptional regulator of NAD metabolism

>FliA alternative sigma factor [nhmmer score 8.1 E-value 48.0 Pos=-75]
	-	GZ59_04840	hypothetical protein

>PhoP [nhmmer score 9.7 E-value 16.0 Pos=-414]
>RcsB [nhmmer score 7.8 E-value 55.0 Pos=-306]
	osmY	GZ59_04860	osmotically inducible protein Y
	-	GZ59_04870	putative membrane protein
	-	GZ59_04880	hypothetical protein
	rihB	GZ59_04890	TatD-family deoxyribonuclease

>CRP [nhmmer score 9.5 E-value 11.0 Pos=-182]
	nupX	GZ59_04900	Nucleoside permease
	(terminator conf=91, tail_score=-3.90425)		

	(terminator conf=100, tail_score=-5.00616)		
	-	GZ59_04920	TonB-dependent siderophore receptor protein
	-	GZ59_04930	putative iron transporter
>Fur [nhmmer score 12.1 E-value 2.5 Pos=-263], [nhmmer score 11.1 E-value 5.8 Pos=-257], [nhmmer score 12.8 E-value 1.4 Pos=-61]
>FNR [nhmmer score 12.7 E-value 0.93 Pos=-165]
	entC	GZ59_04940	enterobactin synthetase component C (isochorismate synthase)
	entE	GZ59_04950	enterobactin synthetase subunit E
	entB	GZ59_04960	enterobactin synthetase component B (isochorismatase)
	entF	GZ59_04970	enterobactin synthetase component F
	entA	GZ59_04980	enterobactin synthetase component A (2,3-dihydro-2,3-dihydroxybenzoate dehydrogenase)
	-	GZ59_04990	putative non-ribosomal peptide synthetase
	-	GZ59_05000	putative non-ribosomal peptide synthetase
	-	GZ59_05010	hypothetical protein

>CRP [nhmmer score 6.6 E-value 120.0 Pos=-124]
	-	GZ59_05020	hypothetical protein

>FNR [nhmmer score 9.7 E-value 11.0 Pos=-102]
	fom1	GZ59_05030	phosphoenolpyruvate phosphomutase
	fom2	GZ59_05040	phosphonopyruvate decarboxylase
	-	GZ59_05050	putative 2-hydroxy-3-oxopropionate reductase
	phnG	GZ59_05060	putative phosphonate metabolism protein
	-	GZ59_05070	phosphonate C-P lyase system protein PhnH
	phnI	GZ59_05080	putative phosphonate metabolism protein PhnI
	phnJ	GZ59_05090	putative phosphonate metabolism protein PhnJ
	phnK	GZ59_05100	putative phosphonate ABC transporter ATP-binding protein
	-	GZ59_05110	phosphonate C-P lyase system protein PhnL
	phnM	GZ59_05120	putative phosphonate metabolism protein PhnM
	phnN	GZ59_05130	putative phosphonate metabolism protein PhnN
	phnP	GZ59_05140	putative phosphonate metabolism protein PhnP

>Rob [nhmmer score 12.0 E-value 2.0 Pos=-334]
>RcsB [nhmmer score 7.7 E-value 58.0 Pos=-213]
>PmrA [nhmmer score 11.0 E-value 5.0 Pos=-191]
	wcaJ	GZ59_05150	UDP-glucose lipid carrier transferase
	-	GZ59_05160	putative capsular polysaccharide biosynthesis protein
	-	GZ59_05170	putative capsular polysaccharide export protein
	-	GZ59_05180	putative capsular polysaccharide biosynthesis protein
	-	GZ59_05190	putative capsular polysaccharide bisynthesis protein
	-	GZ59_05200	putative capsular polysaccharide bisynthesis protein
	-	GZ59_05210	putative capsular polysaccharide bisynthesis glycosyl transferase
	-	GZ59_05220	glycosyl transferase group 1
	-	GZ59_05230	alpha-D-GlcNAc alpha-1,2-L-rhamnosyltransferase
	-	GZ59_05240	putative membrane protein
	-	GZ59_05250	putative exported protein
	-	GZ59_05260	putative capsular polysacharide biosynthesis transferase

	(terminator conf=91, tail_score=-5.04249)		
	aspA1_2	GZ59_05390	aspartate ammonia-lyase
>CRP [nhmmer score 7.3 E-value 69.0 Pos=-245]
	fxsA	GZ59_05400	FxsA cytoplasmic membrane protein
	(terminator conf=100, tail_score=-4.32579)		

>RpoH heat shock alternative sigma factor [nhmmer score 16.4 E-value 0.055 Pos=-190]
	fxsA	GZ59_05400	FxsA cytoplasmic membrane protein
	(terminator conf=100, tail_score=-4.32579)		

>RpoH heat shock alternative sigma factor [nhmmer score 17.2 E-value 0.024 Pos=-127]
	groES	GZ59_05410	10 kDa chaperonin
	groEL	GZ59_05420	60 kDa chaperonin
	(terminator conf=100, tail_score=-5.64274)		

>LexA [nhmmer score 8.8 E-value 26.0 Pos=-46], [nhmmer score 10.7 E-value 5.8 Pos=-25]
	lexA	GZ59_05470	LexA repressor

>UxuR [nhmmer score 14.7 E-value 0.19 Pos=-101]
	exuR	GZ59_05600	exu regulon transcriptional regulator
	(terminator conf=79, tail_score=-3.04398)		

	exuT	GZ59_05610	galacturonate transporter
>UxuR [nhmmer score 9.6 E-value 9.9 Pos=-249]
>CRP [nhmmer score 6.8 E-value 100.0 Pos=-229]
	uxaC	GZ59_05620	uronate isomerase
	(terminator conf=93, tail_score=-2.67709)		

>KdgR [nhmmer score 19.6 E-value 0.0067 Pos=-71]
	-	GZ59_05650	Imp-YgjV family inner membrane protein

>CRP [nhmmer score 6.1 E-value 180.0 Pos=-263]
	alx	GZ59_05690	integral membrane protein, TerC family
	(terminator conf=100, tail_score=-3.50722)		

	fadH	GZ59_05730	2,4-dienoyl-CoA reductase, NADPH dependent
>FadR [nhmmer score 8.6 E-value 25.0 Pos=-195]
>ArcA [nhmmer score 8.5 E-value 24.0 Pos=-148]
>CRP [nhmmer score 6.2 E-value 170.0 Pos=-128]
	-	GZ59_05740	hypothetical protein

>CueR [nhmmer score 16.5 E-value 0.057 Pos=-59]
	-	GZ59_05770	putative exported protein
	(terminator conf=100, tail_score=-5.26119)		

>CRP [nhmmer score 7.8 E-value 46.0 Pos=-186]
	casF	GZ59_05780	PTS system, beta-glucoside-specific IIABC subunit
	(terminator conf=100, tail_score=-4.386)		

>CRP [nhmmer score 6.4 E-value 140.0 Pos=-238]
	casB	GZ59_05790	6-phospho-beta-glucosidase
	(terminator conf=100, tail_score=-4.23045)		

	argR	GZ59_05870	arginine repressor
>ArgR [nhmmer score 14.8 E-value 0.25 Pos=-424]
>ArcA [nhmmer score 10.1 E-value 7.0 Pos=-298]
>PhoP [nhmmer score 11.9 E-value 2.9 Pos=-67]
	mdh	GZ59_05880	malate dehydrogenase
	(terminator conf=100, tail_score=-5.45813)		

>RpoE alternative sigma factor [nhmmer score 9.1 E-value 19.0 Pos=-191]
	greA	GZ59_05990	transcription elongation factor
	(terminator conf=89, tail_score=-4.52589)		

>RpoH heat shock alternative sigma factor [nhmmer score 16.3 E-value 0.06 Pos=-122]
	rrmJ	GZ59_06010	ribosomal RNA large subunit methyltransferase
	ftsH	GZ59_06020	ATP-dependent metalloprotease FtsH
	(terminator conf=100, tail_score=-5.03715)		

>PhoP [nhmmer score 9.5 E-value 18.0 Pos=-121]
	evr	GZ59_06090	virulence regulator

	-	GZ59_06280	hypothetical protein
>CRP [nhmmer score 12.7 E-value 0.91 Pos=-335], [nhmmer score 5.8 E-value 230.0 Pos=-283]
>DeoR [nhmmer score 9.0 E-value 25.0 Pos=-331]
	deoC	GZ59_06300	deoxyribose-phosphate aldolase
	deoA	GZ59_06310	thymidine phosphorylase
	deoB	GZ59_06320	phosphopentomutase
	deoD	GZ59_06330	purine nucleoside phosphorylase
	(terminator conf=85, tail_score=-3.5032)		

>Fur [nhmmer score 12.3 E-value 2.1 Pos=-47], [nhmmer score 18.1 E-value 0.024 Pos=-41]
	fcuA	GZ59_06340	putative ferric siderophore TonB-dependent receptor
	(terminator conf=93, tail_score=-4.21827)		

>Fur [nhmmer score 11.6 E-value 3.7 Pos=-41]
>FNR [nhmmer score 6.9 E-value 93.0 Pos=-62]
	-	GZ59_06450	putative membrane protein

	fucO	GZ59_06490	lactaldehyde reductase
>Rob [nhmmer score 10.9 E-value 4.5 Pos=-313]
	gcvT	GZ59_06500	glycine cleavage system T protein (aminomethyltransferase)
	gcvH	GZ59_06510	glycine cleavage system H protein
	(terminator conf=100, tail_score=-5.31091)		

>RafR [nhmmer score 13.9 E-value 0.24 Pos=-70], [nhmmer score 14.2 E-value 0.19 Pos=-91]
>CRP [nhmmer score 5.6 E-value 260.0 Pos=-111]
	rafA	GZ59_06610	alpha-galactosidase
	rafB	GZ59_06600	putative raffinose permease
	(terminator conf=100, tail_score=-3.95378)		

	(terminator conf=100, tail_score=-3.59979)		
	rafR	GZ59_06620	LysR-family raffinose operon repressor
	-	GZ59_06630	Putative metal dependent phosphohydrolase of HD superfamily
>FabR [nhmmer score 15.9 E-value 0.075 Pos=-156]
	hlyIII	GZ59_06640	hemolysin III family protein

>SlyA [nhmmer score 10.5 E-value 7.5 Pos=-448]
	-	GZ59_06730	putative exported protein

	(terminator conf=100, tail_score=-5.38054)		
	-	GZ59_06890	hypothetical protein
>FNR [nhmmer score 6.6 E-value 120.0 Pos=-42]
	yjcD	GZ59_06900	xanthine/uracil permease family protein
	(terminator conf=100, tail_score=-2.7563)		

>Fur [nhmmer score 12.9 E-value 1.4 Pos=-210]
	-	GZ59_06920	two component transcriptional regulator, winged helix family
	-	GZ59_06930	two component system sensor kinase

>FNR [nhmmer score 7.9 E-value 44.0 Pos=-170]
>Fur [nhmmer score 12.6 E-value 1.7 Pos=-98]
	flp	GZ59_06940	Flp/Fap pilin component
	tadV	GZ59_06950	prepilin peptidase
	rcpC	GZ59_06960	putative exported protein
	rcpA	GZ59_06970	Flp pilus assembly secretin
	rcpB	GZ59_06980	putative lipoprotein
	tadZ	GZ59_06990	Flp pilus assembly protein TadZ
	tadA	GZ59_07000	Flp pilus assembly ATPase TadA
	tadB	GZ59_07010	Flp pilus assembly protein TadB
	tadC	GZ59_07020	putative type IV pilus protein
	tadD	GZ59_07030	putative membrane protein
	tadE	GZ59_07040	Flp pilus assembly protein TadE
	-	GZ59_07050	putative membrane protein
	tadG	GZ59_07060	Flp pilus assembly protein TadG
	-	GZ59_07070	putative outer membrane protein

>RhaS [nhmmer score 29.0 E-value 4.3e-06 Pos=-287]
	rhiE	GZ59_07120	rhamnogalacturonate lyase

>CRP [nhmmer score 8.9 E-value 20.0 Pos=-283]
>OxyR [nhmmer score 8.0 E-value 48.0 Pos=-359]
	acsA	GZ59_07150	acetate/CoA ligase
	-	GZ59_07140	putative membrane protein
	actP	GZ59_07130	acetate permease
	(terminator conf=83, tail_score=-3.01918)		

>ArcA [nhmmer score 10.2 E-value 6.4 Pos=-469]
>CpxR [nhmmer score 7.1 E-value 130.0 Pos=-356]
	hexY	GZ59_07160	global regulatory protein

>RbsR [nhmmer score 20.1 E-value 0.0024 Pos=-438]
>Rob [nhmmer score 11.2 E-value 3.6 Pos=-211]
	-	GZ59_07170	TonB-dependent siderophore receptor
	(terminator conf=100, tail_score=-5.0133)		

>Fur [nhmmer score 13.2 E-value 1.1 Pos=-44]
	-	GZ59_07180	FecI-like RNA polymerase sigma factor
	-	GZ59_07190	FecR-like transmembrane sensor
	-	GZ59_07200	putative membrane protein
	(terminator conf=93, tail_score=-2.93991)		

	(terminator conf=100, tail_score=-3.56937)		
	togT	GZ59_07220	oligogalacturonide transporter
>KdgR [nhmmer score 14.7 E-value 0.27 Pos=-366], [nhmmer score 10.5 E-value 7.0 Pos=-344]
>FNR [nhmmer score 7.4 E-value 62.0 Pos=-227]
	-	GZ59_07230	putative membrane protein

>RpoE alternative sigma factor [nhmmer score 6.6 E-value 130.0 Pos=-94]
	-	GZ59_07400	Transcriptional regulator, AbiEi antitoxin, Type IV TA system
	-	GZ59_07410	Nucleotidyl transferase AbiEii toxin, Type IV TA system

>FNR [nhmmer score 7.2 E-value 74.0 Pos=-157]
	-	GZ59_07440	hypothetical protein
	-	GZ59_07430	addiction module toxin, RelE/StbE family
	(terminator conf=81, tail_score=-3.0263)		

	(terminator conf=80, tail_score=-4.88228)		
	-	GZ59_07570	integrase family protein
>FNR [nhmmer score 7.6 E-value 52.0 Pos=-500]
	-	GZ59_07580	regulatory protein
	(terminator conf=83, tail_score=-5.46129)		

>FNR [nhmmer score 6.5 E-value 130.0 Pos=-270]
	-	GZ59_07600	hypothetical protein
	-	GZ59_07590	putative exported protein
	(terminator conf=93, tail_score=-4.94487)		

>RpoE alternative sigma factor [nhmmer score 7.3 E-value 75.0 Pos=-105]
	smpA	GZ59_07740	putative outer membrane lipopotein (small protein A)
	(terminator conf=100, tail_score=-5.24129)		

>LexA [nhmmer score 12.8 E-value 1.2 Pos=-40], [nhmmer score 13.2 E-value 0.85 Pos=-62]
	recN	GZ59_07750	DNA repair protein
	(terminator conf=81, tail_score=-3.20322)		

>RpoH heat shock alternative sigma factor [nhmmer score 19.6 E-value 0.004 Pos=-70]
	grpE	GZ59_07770	co-chaperone GrpE
	(terminator conf=100, tail_score=-5.76237)		

>PdhR [nhmmer score 15.3 E-value 0.12 Pos=-86]
>OxyR [nhmmer score 9.5 E-value 14.0 Pos=-83]
>Fur [nhmmer score 13.7 E-value 0.74 Pos=-58]
	mntH	GZ59_07780	Mn2+/Fe2+ transporter, NRAMP family
	(terminator conf=91, tail_score=-3.82811)		

>FNR [nhmmer score 7.1 E-value 82.0 Pos=-214]
	-	GZ59_07840	putative sugar ABC transporter, periplasmic binding protein
	(terminator conf=100, tail_score=-3.48593)		

>FNR [nhmmer score 6.8 E-value 100.0 Pos=-222]
	-	GZ59_07880	arabinogalactan endo-beta-1,4-galactanase

>CpxR [nhmmer score 9.6 E-value 18.0 Pos=-210]
	-	GZ59_07920	ABC transporter, periplasmic binding protein
	-	GZ59_07910	ABC transporter permease protein
	-	GZ59_07900	ABC transporter, ATP-binding protein
	-	GZ59_07890	LacI-family transcriptional regulator

>CRP [nhmmer score 9.5 E-value 11.0 Pos=-229]
>FNR [nhmmer score 7.8 E-value 46.0 Pos=-228]
	bglH	GZ59_07950	PTS system beta-glucoside-specific EIIBCA component
	bglD	GZ59_07940	beta-glucosidase
	bglJ	GZ59_07930	transcriptional antiterminator, BglJ
	(terminator conf=100, tail_score=-6.02919)		

	(terminator conf=83, tail_score=-3.60112)		
	rpiB	GZ59_07990	ribose 5-phosphate isomerase
>CRP [nhmmer score 7.4 E-value 64.0 Pos=-117]
	-	GZ59_08000	hypothetical protein
	-	GZ59_08010	putative transport protein
	dhaK	GZ59_08020	dihydroxyacetone kinase
	tpiA_1	GZ59_08030	putative triosephosphate isomerase
	-	GZ59_08040	Sugar phosphate isomerase
	-	GZ59_08050	hypothetical protein
	-	GZ59_08060	putative transcriptional regulator
	(terminator conf=79, tail_score=-3.09919)		

	iutA	GZ59_08120	TonB-dependent ferric aerobactin receptor
>Fur [nhmmer score 9.8 E-value 16.0 Pos=-177], [nhmmer score 8.8 E-value 34.0 Pos=-159]
	-	GZ59_08130	TonB family protein
	-	GZ59_08140	TonB-dependent receptor plug
	(terminator conf=100, tail_score=-4.30014)		

>Mlc [nhmmer score 10.3 E-value 10.0 Pos=-319]
	ptsH	GZ59_08300	PTS system phosphocarrier protein
	ptsI	GZ59_08290	phosphoenolpyruvate-protein phosphotransferase
	crr	GZ59_08280	PTS system, glucose-specific IIa component
	(terminator conf=100, tail_score=-4.55128)		

>RcsB [nhmmer score 7.4 E-value 72.0 Pos=-115]
	cysK	GZ59_08310	cysteine synthase A
	(terminator conf=100, tail_score=-5.24129)		

>NsrR [nhmmer score 16.3 E-value 0.062 Pos=-357]
	tehB	GZ59_08380	putative tellurite resistance protein
	(terminator conf=100, tail_score=-4.99035)		

>RpoN alternative sigma factor [nhmmer score 14.6 E-value 0.2 Pos=-71]
	norV	GZ59_08400	anaerobic nitric oxide reductase flavorubredoxin
	norW	GZ59_08390	NADH:flavoruberedoxin reductase
	(terminator conf=100, tail_score=-3.73775)		

	(terminator conf=100, tail_score=-3.73775)		
	norW	GZ59_08390	NADH:flavoruberedoxin reductase
	norV	GZ59_08400	anaerobic nitric oxide reductase flavorubredoxin
>NorR [nhmmer score 12.6 E-value 1.6 Pos=-63], [nhmmer score 12.0 E-value 2.5 Pos=-38], [nhmmer score 10.8 E-value 5.9 Pos=-18]
	norR	GZ59_08410	Anaerobic nitric oxide reductase transcription regulator NorR

>Fur [nhmmer score 12.3 E-value 2.1 Pos=-336]
	fumA	GZ59_08420	fumarate hydratase class I, aerobic

>FNR [nhmmer score 9.7 E-value 11.0 Pos=-389]
>CpxR [nhmmer score 7.5 E-value 92.0 Pos=-402]
	-	GZ59_08520	putative component of polysulfide reductase
	-	GZ59_08510	putative component of polysulfide reductase
	-	GZ59_08500	putative membrane protein
	-	GZ59_08490	FMN-binding domain protein
	-	GZ59_08480	putative flavoprotein subunit of a reductase
	(terminator conf=100, tail_score=-3.83026)		

	(terminator conf=100, tail_score=-5.80003)		
	-	GZ59_08530	alpha/beta hydrolase fold protein
>CRP [nhmmer score 6.2 E-value 160.0 Pos=-220]
	-	GZ59_08540	LysR-family transcriptional regulator
	rspA	GZ59_08550	Bifunctional D-altronate/D-mannonate dehydratase
	rspB	GZ59_08560	L-gulonate dehydrogenase, COG1063 family

>RspR [nhmmer score 20.2 E-value 0.0029 Pos=-57]
	rspA	GZ59_08550	Bifunctional D-altronate/D-mannonate dehydratase
	rspB	GZ59_08560	L-gulonate dehydrogenase, COG1063 family

>MetJ [nhmmer score 11.2 E-value 2.8 Pos=-50]
	-	GZ59_08680	Biopolymer transport protein ExbD/TolR
	-	GZ59_08670	TonB-like protein
	-	GZ59_08660	TonB-dependent receptor

>CRP [nhmmer score 9.2 E-value 15.0 Pos=-256]
>BaeR [nhmmer score 13.6 E-value 0.31 Pos=-375]
>RcsB [MAST score 1983.16 P-value 9.95e-10 Pos=-375]
	mdtG	GZ59_08690	multidrug resistance efflux transport

>SlyA [nhmmer score 11.5 E-value 3.3 Pos=-34]
	-	GZ59_08730	putative acetyltransferase
	-	GZ59_08720	LuxR-family transcriptional regulator
	-	GZ59_08710	permease
	(terminator conf=79, tail_score=-5.26875)		

	-	GZ59_08780	putative fimbrial protein
	-	GZ59_08790	putative fimbrial adhesin
	fimC	GZ59_08800	periplasmic chaperone for type 1 fimbriae
	fimD	GZ59_08810	fimbrial biogenesis outer membrane usher protein
	fimA	GZ59_08820	type 1 fimbriae major subunit protein
>PhoP [nhmmer score 9.6 E-value 17.0 Pos=-389]
>FNR [nhmmer score 7.0 E-value 89.0 Pos=-355]
>KdgR [nhmmer score 10.6 E-value 6.3 Pos=-265]
	-	GZ59_08830	CadC family transcriptional regulator
	-	GZ59_08840	putative exported protein

>CueR [nhmmer score 21.0 E-value 0.002 Pos=-73]
>CRP [nhmmer score 6.1 E-value 170.0 Pos=-143]
>FNR [nhmmer score 12.6 E-value 1.1 Pos=-142]
	-	GZ59_08870	hypothetical protein
	(terminator conf=100, tail_score=-3.90744)		

>RcsB [nhmmer score 11.1 E-value 4.1 Pos=-29]
	pilL	GZ59_09180	putative Type IV pilus protein PilL
	pilM	GZ59_09190	putative Type IV pilus protein PilM
	pilN	GZ59_09200	putative Type IV pilus protein PilN
	pilO	GZ59_09210	Pilin accessory protein (PilO)
	pilP	GZ59_09220	putative Type IV pilus protein PilP
	pilQ	GZ59_09230	putative Type IV pilus nucleotide-binding protein
	pilR	GZ59_09240	putative type IV pilus protein PilR
	pilS	GZ59_09250	putative type IV pilus prepilin
	pilT	GZ59_09260	putative Type IV pilus protein PilT
	pilU	GZ59_09270	putative prepilin peptidase
	pilV	GZ59_09280	putative Type IV pilus prepilin protein

	(terminator conf=100, tail_score=-3.61398)		
	cfa8B	GZ59_09850	putative oxidoreductase
	cfa8A	GZ59_09860	putative oxidoreductase
	cfa7	GZ59_09870	type I polyketide synthase
	cfa6	GZ59_09880	type I polyketide synthase
	cfa5	GZ59_09890	coronafacic acid synthetase, ligase component
	cfa4	GZ59_09900	coronafacic acid synthetase component
	cfa3	GZ59_09910	Cfa-beta-ketoacylsynthase
	cfa2	GZ59_09920	coronafacic acid dehydratase
	cfa1	GZ59_09930	Cfa-acyl carrier protein
	cfl	GZ59_09940	coronafacate ligase
>RcsB [nhmmer score 9.2 E-value 18.0 Pos=-89]
	-	GZ59_09950	LysR-family transcriptional regulator

>SlyA [nhmmer score 8.0 E-value 50.0 Pos=-73]
	-	GZ59_09990	putative phage integrase
	(terminator conf=76, tail_score=-3.09581)		

	(terminator conf=100, tail_score=-3.97368)		
	-	GZ59_10020	-
	-	GZ59_10040	putative TetR-family transcriptional regulator
>Fur [nhmmer score 10.1 E-value 13.0 Pos=-63]
>FNR [nhmmer score 7.0 E-value 86.0 Pos=-55]
	-	GZ59_10050	hypothetical protein
	-	GZ59_10060	hypothetical protein
	(terminator conf=100, tail_score=-5.66684)		

>CRP [nhmmer score 6.8 E-value 99.0 Pos=-141]
	mutH	GZ59_10190	DNA mismatch repair protein

	-	GZ59_10320	putative lacI-family transcriptional regulator
>CRP [nhmmer score 5.9 E-value 220.0 Pos=-92]
	lfeW	GZ59_10330	mandelate racemase/muconate lactonizing protein

>RcsB [nhmmer score 7.3 E-value 80.0 Pos=-217]
>KdgR [nhmmer score 9.6 E-value 14.0 Pos=-196]
>Fur [nhmmer score 11.1 E-value 5.5 Pos=-192]
>GalR [nhmmer score 11.4 E-value 2.1 Pos=-49]
	rsmB	GZ59_10600	-
	aepA	GZ59_10610	exoenzymes regulatory protein

>CRP [nhmmer score 7.3 E-value 69.0 Pos=-67]
	-	GZ59_10960	hypothetical protein

>Fur [nhmmer score 8.7 E-value 36.0 Pos=-213]
	fecA	GZ59_11050	iron(III) dicitrate transport protein FecA

	fecR	GZ59_11060	iron(III) dicitrate sensor protein
	fecI	GZ59_11070	RNA polymerase sigma factor
>Fur [nhmmer score 9.8 E-value 15.0 Pos=-236]
	-	GZ59_11080	cyclic-di-GMP phosphodiesterase
	phnA	GZ59_11090	putative phosphonoacetate hydrolase
	(terminator conf=78, tail_score=-4.64766)		

>UxuR [nhmmer score 9.9 E-value 7.4 Pos=-110]
>CpxR [nhmmer score 9.1 E-value 25.0 Pos=-19]
	uxuA	GZ59_11190	mannonate dehydratase
	(terminator conf=89, tail_score=-3.08438)		

>PhoP [nhmmer score 10.6 E-value 7.5 Pos=-177], [nhmmer score 10.3 E-value 9.4 Pos=-194], [nhmmer score 8.7 E-value 32.0 Pos=-208]
	-	GZ59_11200	Pectate lyase
	(terminator conf=100, tail_score=-4.16205)		

	-	GZ59_11250	-
>SlyA [nhmmer score 11.7 E-value 2.8 Pos=-382]
	-	GZ59_11280	antimicrobial peptide efflux ABC transporter permease/ATPase

>Rob [nhmmer score 11.4 E-value 3.2 Pos=-333]
>RcsB [nhmmer score 6.8 E-value 120.0 Pos=-296]
>CRP [nhmmer score 6.7 E-value 110.0 Pos=-75]
>FliA alternative sigma factor [nhmmer score 9.6 E-value 15.0 Pos=-60]
	-	GZ59_11320	methyl-accepting chemotaxis protein

	(terminator conf=85, tail_score=-3.54784)		
	sbcC	GZ59_11350	exonuclease
	-	GZ59_11360	nuclease SbcCD, D subunit
>PhoB [nhmmer score 15.8 E-value 0.097 Pos=-77]
	phoB	GZ59_11370	phosphate regulon response regulator
	phoR	GZ59_11380	phosphate regulon histidine kinase
	-	GZ59_11390	putative phosphate binding protein

>MetR [nhmmer score 10.4 E-value 7.8 Pos=-204]
>MetJ [nhmmer score 14.0 E-value 0.32 Pos=-129]
	metE2	GZ59_11400	putative methionine synthase
	(terminator conf=100, tail_score=-5.25803)		

>OxyR [nhmmer score 6.3 E-value 170.0 Pos=-120]
	tsaA	GZ59_11440	peroxiredoxin
	(terminator conf=100, tail_score=-5.27335)		

>RpoH heat shock alternative sigma factor [nhmmer score 18.1 E-value 0.016 Pos=-201]
	clpP	GZ59_11760	ATP-dependent Clp protease proteolytic subunit
	clpX	GZ59_11770	ATP-dependent Clp protease ATP-binding subunit
	(terminator conf=100, tail_score=-5.04249)		

>RpoH heat shock alternative sigma factor [nhmmer score 20.3 E-value 0.0022 Pos=-116]
	lon	GZ59_11790	ATP-dependent protease Lon
	(terminator conf=100, tail_score=-5.93809)		

>FadR [nhmmer score 8.9 E-value 20.0 Pos=-43]
	fadM	GZ59_11830	Long-chain acyl-CoA thioesterase FadM
	(terminator conf=77, tail_score=-5.00138)		

	(terminator conf=100, tail_score=-5.48514)		
	-	GZ59_11840	hypothetical protein
	-	GZ59_11850	putative pyridoxal-phosphate dependent protein
>FNR [nhmmer score 6.9 E-value 94.0 Pos=-217]
	-	GZ59_11860	AsnC-family transcriptional regulator
	mdlA	GZ59_11870	ATP-binding component of ABC transporter
	mdlB	GZ59_11880	ABC transporter related protein

>NtrC [nhmmer score 11.0 E-value 4.0 Pos=-228]
>RpoN alternative sigma factor [nhmmer score 12.8 E-value 0.79 Pos=-110]
	glnK	GZ59_11890	nitrogen assimilation regulatory protein for GlnL, GlnE, and AmtB
	amtB	GZ59_11900	putative ammonium transporter
	(terminator conf=100, tail_score=-5.08255)		

>Zur [nhmmer score 19.5 E-value 0.0048 Pos=-32]
	rpmE2	GZ59_11980	putative 50S ribosomal protein L31 (second copy)
	rpmJ2	GZ59_11970	putative 50S ribosomal protein L36 (second copy)

	(terminator conf=100, tail_score=-5.0133)		
	acrB	GZ59_11990	Multidrug efflux pump subunit AcrB
	acrA	GZ59_12000	Multidrug efflux pump MFP subunit
>AcrR [nhmmer score 25.2 E-value 8.2e-05 Pos=-14]
	acrR	GZ59_12010	putative acrAB operon repressor

>RpoH heat shock alternative sigma factor [nhmmer score 20.3 E-value 0.003 Pos=-85]
	htpG	GZ59_12090	HSP90 chaperone protein
	(terminator conf=100, tail_score=-3.42768)		

>GlpR [nhmmer score 7.7 E-value 60.0 Pos=-88]
	yjiY	GZ59_12170	putative carbon starvation protein
	(terminator conf=100, tail_score=-5.36441)		

>SdaR [nhmmer score 11.1 E-value 2.5 Pos=-140]
>KdgR [nhmmer score 16.3 E-value 0.083 Pos=-38]
	pehN	GZ59_12200	putative polygalacturonase
	(terminator conf=100, tail_score=-3.73775)		

	(terminator conf=86, tail_score=-2.55085)		
	copA	GZ59_12230	copper-transporting P-type ATPase
>CueR [nhmmer score 13.5 E-value 0.53 Pos=-32]
	cueR	GZ59_12240	transcriptional regulator, MerR family

>RcsB [nhmmer score 8.6 E-value 28.0 Pos=-345]
	nrdA	GZ59_12280	ribonucleotide reductase of class Ia (aerobic) subunit alpha
	(terminator conf=100, tail_score=-3.08032)		

	(terminator conf=100, tail_score=-5.63517)		
	tyrP	GZ59_12460	tyrosine-specific transport protein
>TyrR [nhmmer score 13.5 E-value 0.66 Pos=-129]
	-	GZ59_12470	putative molybdopterin binding protein
	(terminator conf=83, tail_score=-3.61398)		

>Fur [nhmmer score 15.0 E-value 0.27 Pos=-214]
>FNR [nhmmer score 10.9 E-value 4.0 Pos=-103]
	hybO	GZ59_12530	hydrogenase-2 small subunit
	hybA	GZ59_12540	hydrogenase-2 operon protein
	hybB	GZ59_12550	putative Ni/Fe-hydrogenase 2 B-type cytochrome subunit
	hybC	GZ59_12560	hydrogenase-2 large subunit
	hybD	GZ59_12570	hydrogenase 2 maturation protease
	hybE	GZ59_12580	hydrogenase-2 component protein
	(terminator conf=100, tail_score=-4.13014)		

>SlyA [nhmmer score 8.8 E-value 27.0 Pos=-163]
>NarP [nhmmer score 6.5 E-value 170.0 Pos=-52]
	hyfR	GZ59_12640	hydrogenase-4 transcriptional activator
	(terminator conf=100, tail_score=-2.73994)		

	(terminator conf=100, tail_score=-3.57263)		
	hycI	GZ59_12650	hydrogenase 3 maturation protease
	hyfJ	GZ59_12660	hydrogenase-4 component J
	hyfI	GZ59_12670	hydrogenase-4 component I
	hyfH	GZ59_12680	hydrogenase-4 component H
	hyfG	GZ59_12690	hydrogenase-4 component G
	hyfF	GZ59_12700	hydrogenase-4 component F
	hyfE	GZ59_12710	hydrogenase-4 component E
	hyfD	GZ59_12720	hydrogenase-4 component D
	hyfC	GZ59_12730	hydrogenase-4 component C
	hyfB	GZ59_12740	hydrogenase-4 component B
	hyfA	GZ59_12750	hydrogenase-4 component A
>HyfR [nhmmer score 7.5 E-value 74.0 Pos=-390], [nhmmer score 10.0 E-value 10.0 Pos=-139]
	hydN	GZ59_12760	electron transport protein
	fdhF	GZ59_12770	formate dehydrogenase H
	hypF	GZ59_12780	hydrogenase maturation protein
	hoxN	GZ59_12790	high-affinity nickel transport protein
	(terminator conf=77, tail_score=-5.055)		

>RpoN alternative sigma factor [nhmmer score 11.0 E-value 3.2 Pos=-71]
	hydN	GZ59_12760	electron transport protein
	fdhF	GZ59_12770	formate dehydrogenase H
	hypF	GZ59_12780	hydrogenase maturation protein
	hoxN	GZ59_12790	high-affinity nickel transport protein
	(terminator conf=77, tail_score=-5.055)		

	purN	GZ59_12800	phosphoribosylglycinamide formyltransferase
	purM	GZ59_12810	phosphoribosylformylglycinamidine cyclo-ligase
>PurR [nhmmer score 10.5 E-value 3.7 Pos=-239]
	upp	GZ59_12820	uracil phosphoribosyltransferase
	(terminator conf=100, tail_score=-5.78622)		

>PurR [nhmmer score 9.1 E-value 12.0 Pos=-197]
	-	GZ59_12920	putative membrane protein
	tmcA	GZ59_12930	tRNA(Met) cytidine acetyltransferase TmcA

	(terminator conf=100, tail_score=-4.2704)		
	atoB	GZ59_13080	acetyl-CoA acetyltransferase
	atoA	GZ59_13090	acetate CoA-transferase beta subunit
	atoD	GZ59_13100	acetate CoA-transferase alpha subunit
	-	GZ59_13110	hypothetical protein
	-	GZ59_13120	hypothetical protein
	citM_1	GZ59_13130	Mg(2+)/citrate complex transporter
>DcuR [nhmmer score 13.5 E-value 0.54 Pos=-403]
>CRP [nhmmer score 5.6 E-value 260.0 Pos=-165]
>FNR [nhmmer score 8.3 E-value 32.0 Pos=-23]
	-	GZ59_13140	LysR-family transcriptional regulator

>ArcA [nhmmer score 10.8 E-value 4.2 Pos=-174]
	lipA	GZ59_13240	lipoic acid synthetase
	(terminator conf=90, tail_score=-4.40237)		

>SlyA [nhmmer score 8.9 E-value 26.0 Pos=-160]
	dacA	GZ59_13270	D-alanine carboxypeptidase
	(terminator conf=100, tail_score=-3.8637)		

>NtrC [nhmmer score 12.5 E-value 1.3 Pos=-301]
>RpoN alternative sigma factor [nhmmer score 14.0 E-value 0.33 Pos=-403]
	gltI	GZ59_13410	glutamate/aspartate periplasmic binding protein
	(terminator conf=100, tail_score=-5.40474)		

>RpoN alternative sigma factor [nhmmer score 8.1 E-value 31.0 Pos=-64]
	nagB	GZ59_13590	glucosamine-6-phosphate isomerase
	nagA	GZ59_13580	N-acetylglucosamine-6-phosphate deacetylase
	nagC	GZ59_13570	N-acetylglucosamine repressor

	nagC	GZ59_13570	N-acetylglucosamine repressor
	nagA	GZ59_13580	N-acetylglucosamine-6-phosphate deacetylase
	nagB	GZ59_13590	glucosamine-6-phosphate isomerase
>CRP [nhmmer score 11.5 E-value 2.3 Pos=-202]
>NagC [nhmmer score 13.3 E-value 0.84 Pos=-171]
>ArcA [nhmmer score 10.1 E-value 6.8 Pos=-39]
	nagE	GZ59_13600	PTS system, N-acetylglucosamine-specific IIABC component
	(terminator conf=100, tail_score=-5.98781)		

>ArcA [nhmmer score 11.3 E-value 2.9 Pos=-260]
>OxyR [nhmmer score 9.0 E-value 20.0 Pos=-285]
	fur	GZ59_13620	ferric uptake regulation protein
	(terminator conf=100, tail_score=-5.2015)		

>FNR [nhmmer score 8.5 E-value 27.0 Pos=-267]
>KdgR [nhmmer score 11.2 E-value 3.9 Pos=-275]
	fldA	GZ59_13640	flavodoxin 1
	(terminator conf=87, tail_score=-2.50816)		

>FliA alternative sigma factor [nhmmer score 7.9 E-value 55.0 Pos=-170]
	-	GZ59_13650	methyl-accepting chemotaxis protein

	(terminator conf=100, tail_score=-5.04356)		
	-	GZ59_13700	putative membrane protein
	kdpE	GZ59_13710	two-component response regulator of kdp operon
	kdpD	GZ59_13720	Osmosensitive K channel His kinase sensor
	kdpC	GZ59_13730	potassium-transporting ATPase, C subunit
	kdpB	GZ59_13740	potassium-transporting ATPase B chain
	kdpA	GZ59_13750	potassium-transporting ATPase A chain
>HexR [nhmmer score 8.5 E-value 39.0 Pos=-175]
>CRP [nhmmer score 5.9 E-value 210.0 Pos=-84]
	ybfA	GZ59_13760	putative DUF2517 family protein
	(terminator conf=100, tail_score=-5.26119)		

>RpoN alternative sigma factor [nhmmer score 9.0 E-value 16.0 Pos=-112]
	-	GZ59_13830	putative allophanate hydrolase subunit 1
	-	GZ59_13840	putative allophanate hydrolase subunit 2
	-	GZ59_13850	putative lactam utilization protein
	pcp_1	GZ59_13860	pyrrolidone-carboxylate peptidase
	(terminator conf=78, tail_score=-4.08945)		

	(terminator conf=100, tail_score=-5.27335)		
	gltA	GZ59_13880	citrate synthase
>OxyR [nhmmer score 6.9 E-value 110.0 Pos=-449]
>CRP [nhmmer score 9.2 E-value 15.0 Pos=-277]
>FNR [nhmmer score 7.7 E-value 49.0 Pos=-276]
	sdhC	GZ59_13890	succinate dehydrogenase cytochrome b-556 subunit
	sdhD	GZ59_13900	succinate dehydrogenase hydrophobic membrane anchor protein
	sdhA	GZ59_13910	succinate dehydrogenase flavoprotein subunit
	sdhB	GZ59_13920	succinate dehydrogenase iron-sulfur protein
	(terminator conf=90, tail_score=-3.33815)		

>FNR [nhmmer score 12.7 E-value 0.94 Pos=-401]
	cydA1	GZ59_13970	cytochrome D ubiquinol oxidase subunit I
	cydB1	GZ59_13980	cytochrome D ubiquinol oxidase subunit II
	-	GZ59_13990	putative membrane protein
	-	GZ59_14000	putative membrane protein
	(terminator conf=93, tail_score=-4.54449)		

	-	GZ59_14130	hypothetical protein
>NadR [nhmmer score 10.1 E-value 9.6 Pos=-20]
	nadA	GZ59_14140	quinolinate synthetase A
	pnuC	GZ59_14150	nicotinamide mononucleotide transport protein

>ModE [nhmmer score 15.9 E-value 0.12 Pos=-43]
	modA	GZ59_14290	molybdate-binding periplasmic protein
	modB	GZ59_14300	molybdenum transport system permease protein
	modC	GZ59_14310	molybdenum transport ATP-binding protein
	(terminator conf=79, tail_score=-5.46706)		

>CRP [nhmmer score 10.5 E-value 5.3 Pos=-174]
>GalR [nhmmer score 12.4 E-value 1.0 Pos=-58]
	-	GZ59_14320	sugar phosphate isomerase/epimerase

	(terminator conf=90, tail_score=-3.38329)		
	-	GZ59_14330	LacI-family transcriptional regulator
	-	GZ59_14340	putative oxidoreductase
	-	GZ59_14350	xylose isomerase-like TIM barrel domain protein
	-	GZ59_14360	putative nucleoside H+ symporter
>GalR [nhmmer score 12.6 E-value 0.9 Pos=-171], [nhmmer score 13.6 E-value 0.41 Pos=-141]
	glk	GZ59_14370	glucokinase

>NarP [nhmmer score 9.3 E-value 19.0 Pos=-124]
	fdnG	GZ59_14450	formate dehydrogenase, nitrate-inducible, major subunit
	fdnH	GZ59_14440	formate dehydrogenase, nitrate-inducible, iron-sulfur subunit
	fdnI	GZ59_14430	formate dehydrogenase, nitrate-inducible, cytochrome b556
	(terminator conf=100, tail_score=-5.30616)		

>Fur [nhmmer score 10.5 E-value 9.0 Pos=-164]
	wecA2	GZ59_14550	undecaprenyl-phosphate alpha-N-acetylglucosaminyltransferase
	wza	GZ59_14560	putative polysaccharide export protein
	wzb	GZ59_14570	putative protein-tyrosine-phosphatase
	wzc	GZ59_14580	tyrosine-protein kinase

>PmrA [nhmmer score 10.9 E-value 5.5 Pos=-33]
	rfbN	GZ59_14760	O antigen biosynthesis rhamnosyltransferase rfbn
	rfbM	GZ59_14770	mannose-1-phosphate guanylyltransferase
	rfbK	GZ59_14780	phosphomannomutase
	(terminator conf=82, tail_score=-3.91084)		

>FliA alternative sigma factor [nhmmer score 8.2 E-value 42.0 Pos=-263]
	yjbE	GZ59_14840	extracellular polysaccharide biosynthesis protein
	(terminator conf=93, tail_score=-4.96501)		

>CRP [nhmmer score 9.2 E-value 15.0 Pos=-237]
	bglY	GZ59_14900	beta-glucosidase
	bglK	GZ59_14910	putative beta-glucoside operon antiterminator

	-	GZ59_14930	Antibiotic biosynthesis monooxygenase
	-	GZ59_14940	putative transcriptional regulator
>ArcA [nhmmer score 8.0 E-value 36.0 Pos=-99]
	iolA	GZ59_14950	Methylmalonate semialdehyde dehydrogenase [acylating]

	(terminator conf=100, tail_score=-5.41746)		
	fbpA	GZ59_15080	Ferric iron ABC transporter, substrate binding protein
>Rob [nhmmer score 12.0 E-value 2.0 Pos=-241]
	-	GZ59_15090	diguanylate cyclase with GAF sensor

>SlyA [nhmmer score 8.3 E-value 42.0 Pos=-94]
>Fur [nhmmer score 10.4 E-value 9.7 Pos=-109]
	-	GZ59_15240	non-ribosomal peptide synthetase
	-	GZ59_15230	non-ribosomal peptide synthetase
	-	GZ59_15220	ABC transporter ATP-binding protein
	(terminator conf=100, tail_score=-4.74103)		

>CRP [nhmmer score 5.9 E-value 210.0 Pos=-151]
	lacZ	GZ59_15280	Beta-galactosidase
	lacY	GZ59_15270	lactose permease
	-	GZ59_15260	-
	(terminator conf=100, tail_score=-4.77757)		

>FNR [nhmmer score 7.7 E-value 50.0 Pos=-138]
	pnl	GZ59_15370	pectin lyase
	(terminator conf=76, tail_score=-4.46514)		

>CpxR [nhmmer score 10.6 E-value 8.2 Pos=-163]
>CRP [nhmmer score 6.3 E-value 150.0 Pos=-201]
>RpoE alternative sigma factor [nhmmer score 7.0 E-value 95.0 Pos=-208]
>FNR [nhmmer score 6.5 E-value 130.0 Pos=-383]
>DcuR [nhmmer score 17.0 E-value 0.037 Pos=-486], [nhmmer score 14.1 E-value 0.36 Pos=-515]
	-	GZ59_15410	sodium:dicarboxylate symporter
	(terminator conf=100, tail_score=-5.50499)		

>RpoN alternative sigma factor [nhmmer score 10.1 E-value 6.3 Pos=-243]
>Fur [nhmmer score 9.2 E-value 24.0 Pos=-42], [nhmmer score 11.3 E-value 4.7 Pos=-36]
	fetM	GZ59_15460	high affinity Fe2+ permease
	fetP	GZ59_15470	Ferrous iron transport protein
	(terminator conf=100, tail_score=-4.57209)		

	-	GZ59_15610	putative glycerol dehydrogenase
	ssuC2	GZ59_15620	putative sulfonate ABC transporter, permease protein
	ssuB2	GZ59_15630	putative sulfonate ABC transporter, ATP-binding protein
	ssuA2	GZ59_15640	putative sulfonate ABC transporter, periplasmic binding protein
>CpxR [nhmmer score 7.1 E-value 130.0 Pos=-297]
>Rob [nhmmer score 10.7 E-value 5.4 Pos=-286]
	-	GZ59_15650	putative malate/L-lactate dehydrogenase
	tauA	GZ59_15660	putative taurine ABC transporter, periplasmic substrate binding protein
	tauC	GZ59_15670	putative taurine ABC transporter, permease protein
	tauB	GZ59_15680	putative taurine ABC transporter, ATP-binding protein
	-	GZ59_15690	putative desulfhydrase
	-	GZ59_15700	Asp/Glu/Hydantoin racemase family protein
	(terminator conf=79, tail_score=-4.59773)		

>FNR [nhmmer score 9.9 E-value 8.7 Pos=-248]
>DcuR [nhmmer score 15.9 E-value 0.086 Pos=-356]
>Rob [nhmmer score 10.5 E-value 6.0 Pos=-359]
>GlpR [nhmmer score 9.1 E-value 19.0 Pos=-476]
	dcuB	GZ59_15710	anaerobic C4-dicarboxylate transporter
	(terminator conf=100, tail_score=-5.26316)		

>CpxR [nhmmer score 10.3 E-value 10.0 Pos=-73]
>Fur [nhmmer score 13.9 E-value 0.65 Pos=-105]
	hasR	GZ59_15760	TonB-dependent heme receptor
	hasA	GZ59_15750	extracellular heme-binding protein
	(terminator conf=89, tail_score=-3.64703)		

	-	GZ59_15770	FecR-like transmembrane sensor
	-	GZ59_15780	FecI-like sigma factor
>Fur [nhmmer score 11.5 E-value 4.1 Pos=-128]
	-	GZ59_15790	hypothetical protein
	prr	GZ59_15800	Gamma-aminobutyraldehyde dehydrogenase

>RpoN alternative sigma factor [nhmmer score 10.6 E-value 4.3 Pos=-68]
	patA	GZ59_15810	putrescine aminotransferase
	(terminator conf=100, tail_score=-5.00616)		

>FliA alternative sigma factor [nhmmer score 11.3 E-value 4.2 Pos=-301]
	cheV	GZ59_16050	chemotaxis protein CheV
	(terminator conf=100, tail_score=-5.60864)		

>Fur [nhmmer score 8.5 E-value 44.0 Pos=-153]
	-	GZ59_16410	hypothetical protein
	(terminator conf=89, tail_score=-5.65927)		

	-	GZ59_16470	hypothetical protein
	-	GZ59_16480	hypothetical protein
>FNR [nhmmer score 6.9 E-value 96.0 Pos=-67]
	-	GZ59_16490	hypothetical protein
	-	GZ59_16500	hypothetical protein

>Fur [nhmmer score 10.0 E-value 13.0 Pos=-142]
	-	GZ59_16530	ankyrin repeat domain protein
	(terminator conf=100, tail_score=-4.41548)		

	(terminator conf=93, tail_score=-3.51948)		
	-	GZ59_16580	histone family protein nucleoid-structuring protein H-NS
>Fur [nhmmer score 8.8 E-value 34.0 Pos=-153]
	-	GZ59_16600	putative type IV pilin protein precursor
	(terminator conf=100, tail_score=-5.95286)		

>KdgR [nhmmer score 9.3 E-value 17.0 Pos=-500]
>SlyA [nhmmer score 9.4 E-value 18.0 Pos=-169]
	-	GZ59_16630	bacteriocin killing protein
	-	GZ59_16640	bacteriocin immunity protein

>FNR [nhmmer score 6.9 E-value 94.0 Pos=-424], [nhmmer score 8.3 E-value 31.0 Pos=-152]
>Fur [nhmmer score 14.6 E-value 0.35 Pos=-342]
>NarP [nhmmer score 8.4 E-value 39.0 Pos=-278]
	-	GZ59_16680	hypothetical protein

	-	GZ59_16690	hypothetical protein
	intB	GZ59_16700	integrase
>FNR [nhmmer score 8.7 E-value 22.0 Pos=-508]
	nac_1	GZ59_16720	-

>RpoN alternative sigma factor [nhmmer score 15.1 E-value 0.14 Pos=-54]
	nac_1	GZ59_16720	-

	(terminator conf=100, tail_score=-5.56112)		
	-	GZ59_16710	-
>NarP [nhmmer score 7.3 E-value 92.0 Pos=-33]
	nac_1	GZ59_16720	-

>CRP [nhmmer score 6.6 E-value 120.0 Pos=-295]
>KdgR [nhmmer score 9.8 E-value 11.0 Pos=-229]
	iraP	GZ59_16730	sigma S stabilising anti-RssB factor
	(terminator conf=100, tail_score=-4.30933)		

	-	GZ59_16770	hypothetical protein
>NtrC [nhmmer score 7.6 E-value 59.0 Pos=-515]
>ArcA [nhmmer score 8.6 E-value 22.0 Pos=-272]
	expA	GZ59_16780	two-component response regulator
	uvrC	GZ59_16790	excinuclease ABC subunit C
	pgsA	GZ59_16800	CDP-diacylglycerol--glycerol-3-phosphate 3-phosphatidyltransferase
	-	GZ59_16810	-
	-	GZ59_16820	-
	-	GZ59_16830	-
	(terminator conf=100, tail_score=-5.47218)		

>RcsB [nhmmer score 7.6 E-value 62.0 Pos=-91]
	yqaE	GZ59_17150	membrane protein YqaE
	(terminator conf=100, tail_score=-5.0133)		

	(terminator conf=100, tail_score=-4.89521)		
	-	GZ59_17210	hypothetical protein
	moeB	GZ59_17220	molybdopterin biosynthesis protein
	moeA	GZ59_17230	molybdopterin biosynthesis protein
>ArcA [nhmmer score 12.1 E-value 1.5 Pos=-158]
	-	GZ59_17240	putative ABC transporter ATP-binding protein
	-	GZ59_17250	putative ABC transporter periplasmic binding protein
	-	GZ59_17260	putative ABC transporter permease protein
	-	GZ59_17270	putative ABC transporter permease protein

>CRP [nhmmer score 7.5 E-value 57.0 Pos=-81]
	cdd	GZ59_17290	cytidine deaminase

	bioA	GZ59_17330	adenosylmethionine-8-amino-7-oxononanoate aminotransferase
>BirA [nhmmer score 8.4 E-value 10.0 Pos=-85]
	bioB	GZ59_17340	biotin synthase
	bioF	GZ59_17350	8-amino-7-oxononanoate synthase
	bioC	GZ59_17360	biotin synthesis protein
	bioD	GZ59_17370	dethiobiotin synthetase
	(terminator conf=77, tail_score=-5.01732)		

>LexA [nhmmer score 12.6 E-value 1.4 Pos=-232]
	uvrB	GZ59_17380	excision nuclease ABC subunit B
	-	GZ59_17390	putative glyoxalase/bleomycin resistance protein/dioxygenase

	-	GZ59_17400	hypothetical protein
>ModE [nhmmer score 17.3 E-value 0.04 Pos=-222]
	moaA	GZ59_17420	molybdenum cofactor biosynthesis protein A
	moaB	GZ59_17430	molybdenum cofactor biosynthesis protein B
	moaC	GZ59_17440	molybdenum cofactor biosynthesis protein C
	moaD	GZ59_17450	molybdopterin converting factor subunit 1
	moaE	GZ59_17460	molybdopterin converting factor subunit 2
	-	GZ59_17470	putative membrane protein
	(terminator conf=100, tail_score=-5.76633)		

>CpxR [nhmmer score 8.7 E-value 35.0 Pos=-371]
>Rob [nhmmer score 13.6 E-value 0.57 Pos=-259]
>Fur [nhmmer score 10.2 E-value 12.0 Pos=-249]
	acr	GZ59_17480	TonB-dependent ferric achromobactin receptor
	cbrA	GZ59_17490	achromobactin-binding periplasmic protein
	cbrB	GZ59_17500	achromobactin transport system permease protein CbrB
	cbrC	GZ59_17510	achromobactin transport system permease protein CbrC
	cbrD	GZ59_17520	achromobactin transport ATP-binding protein

>MetJ [nhmmer score 15.6 E-value 0.096 Pos=-90]
	mmuP	GZ59_17600	putative S-methylmethionine permease
	mmuM	GZ59_17610	homocysteine S-methyltransferase
	-	GZ59_17620	hypothetical protein
	(terminator conf=100, tail_score=-5.55664)		

>Rob [nhmmer score 13.7 E-value 0.53 Pos=-353]
>Fur [nhmmer score 9.3 E-value 23.0 Pos=-297]
	prtW	GZ59_17740	metalloprotease
	(terminator conf=100, tail_score=-4.74285)		

	(terminator conf=91, tail_score=-4.81685)		
	dps	GZ59_17910	DNA protection during starvation protein
>Rob [nhmmer score 12.4 E-value 1.5 Pos=-100]
>FNR [nhmmer score 8.8 E-value 20.0 Pos=-94]
>Fur [nhmmer score 8.9 E-value 31.0 Pos=-93], [nhmmer score 8.9 E-value 32.0 Pos=-66]
	-	GZ59_17920	hypothetical protein

	rhtA	GZ59_17930	Threonine/homoserine exporter
>RcsB [nhmmer score 8.1 E-value 44.0 Pos=-219]
>PhoB [nhmmer score 12.7 E-value 1.0 Pos=-177]
	ompX	GZ59_17940	outer membrane protein
	(terminator conf=100, tail_score=-5.65177)		

>RpoE alternative sigma factor [nhmmer score 10.2 E-value 8.2 Pos=-187]
	ompX	GZ59_17940	outer membrane protein
	(terminator conf=100, tail_score=-5.65177)		

	-	GZ59_17960	MATE efflux family protein
>KdgR [nhmmer score 12.3 E-value 1.8 Pos=-245]
	-	GZ59_17970	Rhodanese domain protein
	-	GZ59_17980	hypothetical protein

>LexA [nhmmer score 16.4 E-value 0.075 Pos=-147]
	-	GZ59_18080	putative phage-related protein
	-	GZ59_18070	phage-related protein

	sotA	GZ59_18300	sugar efflux transporter
>FruR [nhmmer score 11.0 E-value 2.6 Pos=-104], [nhmmer score 14.3 E-value 0.19 Pos=-37]
	fruB	GZ59_18310	PTS system, fructose-specific IIa/Fpr component
	fruK	GZ59_18320	1-phosphofructokinase
	fruA	GZ59_18330	pts system, fructose-specific IIbc component
	(terminator conf=100, tail_score=-5.77988)		

	-	GZ59_18350	putative membrane protein
>PhoP [nhmmer score 9.5 E-value 18.0 Pos=-47]
	rscR	GZ59_18360	LysR-family transciptional regulator
	lysP	GZ59_18370	lysine-specific permease
	(terminator conf=100, tail_score=-5.61689)		

>CRP [nhmmer score 6.5 E-value 130.0 Pos=-239]
>FNR [nhmmer score 13.6 E-value 0.48 Pos=-238]
>Fur [nhmmer score 12.5 E-value 1.9 Pos=-101]
	-	GZ59_18380	exogenous ferric siderophore TonB-dependent receptor
	(terminator conf=100, tail_score=-2.87963)		

>Fur [nhmmer score 9.4 E-value 22.0 Pos=-222]
	hprA	GZ59_18390	glycerate dehydrogenase

>RpoE alternative sigma factor [nhmmer score 7.1 E-value 88.0 Pos=-142]
	-	GZ59_18410	Putative ABC sugar transporter, ATP-binding protein
	-	GZ59_18400	Putative ABC sugar transporter, permease protein

>FliA alternative sigma factor [nhmmer score 11.8 E-value 2.7 Pos=-226]
	-	GZ59_18480	methyl-accepting chemotaxis protein
	(terminator conf=100, tail_score=-5.72622)		

>CRP [nhmmer score 8.6 E-value 24.0 Pos=-126]
	-	GZ59_18530	hypothetical protein

	-	GZ59_18530	hypothetical protein
>ArcA [nhmmer score 8.2 E-value 30.0 Pos=-404]
	ehpR	GZ59_18550	putative phenazine antibiotic biosynthesis protein EhpR
	-	GZ59_18560	putative phenazine antibiotic biosynthesis protein
	ehpA	GZ59_18570	putative phenazine antibiotic biosynthesis protein EhpA
	ehpB	GZ59_18580	putative phenazine antibiotic biosynthesis protein EhpB
	ehpC	GZ59_18590	putative phenazine antibiotic biosynthesis protein EhpC
	-	GZ59_18600	hypothetical protein
	ehpD	GZ59_18610	putative phenazine antibiotic biosynthesis protein EhpD
	ehpE	GZ59_18620	putative phenazine antibiotic biosynthesis protein EhpE
	ehpF	GZ59_18630	putative phenazine antibiotic biosynthesis protein EhpF
	ehpG	GZ59_18640	putative phenazine antibiotic biosynthesis protein EhpG
	-	GZ59_18650	putative malonyl CoA-acyl carrier protein transacylase
	-	GZ59_18660	putative polyketide synthetase
	-	GZ59_18670	hypothetical protein
	-	GZ59_18680	putative flavin-containing amine oxidase
	-	GZ59_18690	putative exported protein
	(terminator conf=93, tail_score=-3.14878)		

>NsrR [nhmmer score 9.1 E-value 15.0 Pos=-43]
	ehpR	GZ59_18550	putative phenazine antibiotic biosynthesis protein EhpR
	-	GZ59_18560	putative phenazine antibiotic biosynthesis protein
	ehpA	GZ59_18570	putative phenazine antibiotic biosynthesis protein EhpA
	ehpB	GZ59_18580	putative phenazine antibiotic biosynthesis protein EhpB
	ehpC	GZ59_18590	putative phenazine antibiotic biosynthesis protein EhpC
	-	GZ59_18600	hypothetical protein
	ehpD	GZ59_18610	putative phenazine antibiotic biosynthesis protein EhpD
	ehpE	GZ59_18620	putative phenazine antibiotic biosynthesis protein EhpE
	ehpF	GZ59_18630	putative phenazine antibiotic biosynthesis protein EhpF
	ehpG	GZ59_18640	putative phenazine antibiotic biosynthesis protein EhpG
	-	GZ59_18650	putative malonyl CoA-acyl carrier protein transacylase
	-	GZ59_18660	putative polyketide synthetase
	-	GZ59_18670	hypothetical protein
	-	GZ59_18680	putative flavin-containing amine oxidase
	-	GZ59_18690	putative exported protein
	(terminator conf=93, tail_score=-3.14878)		

>DeoR [nhmmer score 7.1 E-value 110.0 Pos=-80], [nhmmer score 10.7 E-value 6.5 Pos=-110]
>CRP [nhmmer score 7.5 E-value 56.0 Pos=-114]
	deoC2	GZ59_18760	putative deoxyribose-phosphate aldolase
	deoR	GZ59_18750	deoxyribose operon repressor

>RpoE alternative sigma factor [nhmmer score 12.9 E-value 0.98 Pos=-37]
>CpxR [nhmmer score 9.2 E-value 24.0 Pos=-70]
	rybB	GZ59_18770	-

>ArgR [nhmmer score 15.6 E-value 0.13 Pos=-101]
	artJ	GZ59_18900	arginine-binding periplasmic protein 2
	(terminator conf=76, tail_score=-5.31275)		

>NsrR [nhmmer score 15.1 E-value 0.15 Pos=-39]
>FNR [nhmmer score 7.6 E-value 53.0 Pos=-119]
	hcp	GZ59_18990	hybrid-cluster protein
	-	GZ59_18980	ferredoxin

>LexA [nhmmer score 9.4 E-value 17.0 Pos=-77]
	ftsK	GZ59_19140	cell division protein
	(terminator conf=90, tail_score=-3.28712)		

>CpxR [nhmmer score 8.5 E-value 40.0 Pos=-157]
	lolA	GZ59_19150	outer-membrane lipoproteins carrier protein
	rarA	GZ59_19160	Replication-associated recombination protein A
	serS	GZ59_19170	seryl-tRNA synthetase
	(terminator conf=100, tail_score=-5.50499)		

>Mlc [nhmmer score 10.9 E-value 6.3 Pos=-256]
>FNR [nhmmer score 7.2 E-value 76.0 Pos=-237]
	-	GZ59_19180	putative transport protein

	-	GZ59_19190	LysR-family transcriptional regulator
>NifA [nhmmer score 10.4 E-value 6.2 Pos=-104]
	-	GZ59_19200	permease
	(terminator conf=100, tail_score=-3.35197)		

>CpxR [nhmmer score 7.7 E-value 80.0 Pos=-454]
	-	GZ59_19620	hypothetical protein

>CRP [nhmmer score 6.1 E-value 180.0 Pos=-81]
>FNR [nhmmer score 7.0 E-value 85.0 Pos=-80]
	focA	GZ59_19640	putative formate transporter
	pflB	GZ59_19630	formate acetyltransferase
	(terminator conf=100, tail_score=-4.84359)		

>NarP [nhmmer score 6.2 E-value 220.0 Pos=-93]
>CRP [nhmmer score 7.1 E-value 83.0 Pos=-163]
	-	GZ59_19830	putative methyl-accepting chemotaxis protein

>DcuR [nhmmer score 11.5 E-value 2.5 Pos=-240]
	tcp	GZ59_19840	putative methyl-accepting chemotaxis citrate transducer
	(terminator conf=100, tail_score=-3.82665)		

	citB	GZ59_19850	two-component response regulator
	citA	GZ59_19860	signal transduction histidine kinase regulating citrate/malate metabolism
>NadR [nhmmer score 12.4 E-value 1.7 Pos=-259]
>CRP [nhmmer score 8.5 E-value 27.0 Pos=-76]
	citW	GZ59_19870	citrate/acetate antiporter
	-	GZ59_19880	putative fumarylacetoacetate hydrolase
	citC	GZ59_19890	[citrate [pro-3s]-lyase] ligase
	citD	GZ59_19900	citrate lyase acyl carrier protein
	citE_2	GZ59_19910	citrate lyase, citryl-ACP lyase subunit beta
	citF	GZ59_19920	citrate lyase alpha chain
	citX	GZ59_19930	Apo-citrate lyase phosphoribosyl-dephospho-CoA transferase
	citG	GZ59_19940	2-(5''-triphosphoribosyl)-3'-dephosphocoenzyme-A synthase

	(terminator conf=100, tail_score=-4.2828)		
	sbcB	GZ59_20000	exodeoxyribonuclease I
>FNR [nhmmer score 7.0 E-value 87.0 Pos=-184]
>Fur [nhmmer score 9.3 E-value 24.0 Pos=-81]
	-	GZ59_20010	putative iron ABC transporter, priplasmic binding protein
	-	GZ59_20020	putative iron ABC transporter, permease component
	-	GZ59_20030	putative iron ABC transporter permease component
	-	GZ59_20040	putative iron ABC transporter, ATP-binding protein

>PurR [nhmmer score 8.5 E-value 18.0 Pos=-125]
	pyrD	GZ59_20270	dihydroorotate dehydrogenase

>GlpR [nhmmer score 7.1 E-value 95.0 Pos=-74]
	-	GZ59_20350	methyl-accepting chemotaxis protein
	(terminator conf=100, tail_score=-5.23292)		

>Rob [nhmmer score 12.0 E-value 2.1 Pos=-193]
	cutC	GZ59_20490	copper homeostasis protein
	(terminator conf=100, tail_score=-5.40474)		

	(terminator conf=76, tail_score=-5.06451)		
	-	GZ59_20510	hypothetical protein
	-	GZ59_20520	hypothetical protein
>LexA [nhmmer score 16.6 E-value 0.063 Pos=-331]
>Fur [nhmmer score 11.9 E-value 3.1 Pos=-277]
	-	GZ59_20540	SnoaL-like domain protein
	(terminator conf=87, tail_score=-4.57837)		

	-	GZ59_20570	putative membrane protein
	-	GZ59_20580	hypothetical protein
	-	GZ59_20590	Diguanylate phosphodiesterase
>ArcA [nhmmer score 8.1 E-value 33.0 Pos=-245]
	aspS	GZ59_20600	aspartyl-tRNA synthetase
	nudB	GZ59_20610	DATP pyrophosphohydrolase
	(terminator conf=80, tail_score=-5.03747)		

>LexA [nhmmer score 11.0 E-value 4.6 Pos=-83]
	ruvA	GZ59_20640	holliday junction DNA helicase
	ruvB	GZ59_20650	Holliday junction DNA helicase RuvB
	(terminator conf=100, tail_score=-3.68351)		

	-	GZ59_20680	PTS system, lactose/cellobiose family IIC subunit
>AscG [nhmmer score 12.6 E-value 0.67 Pos=-112]
	-	GZ59_20690	LacI-family transcriptional regulator
	(terminator conf=100, tail_score=-5.67529)		

	(terminator conf=100, tail_score=-5.61881)		
	znuB	GZ59_20700	high-affinity zinc uptake system membrane protein
	znuC	GZ59_20710	high-affinity zinc uptake system ATP-binding protein
>Zur [nhmmer score 21.5 E-value 0.0011 Pos=-52]
	znuA	GZ59_20720	high-affinity zinc uptake system periplasmic substrate-binding protein
	-	GZ59_20730	Peptidase M23
	(terminator conf=91, tail_score=-4.61873)		

	hexR	GZ59_20760	transcriptional regulator, RpiR family
>PhoB [nhmmer score 13.2 E-value 0.66 Pos=-103]
>HexR [nhmmer score 13.8 E-value 0.69 Pos=-39]
	zwf	GZ59_20770	glucose-6-phosphate 1-dehydrogenase
	eda	GZ59_20780	Khg/KdpG aldolase
	(terminator conf=100, tail_score=-5.60993)		

	(terminator conf=95, tail_score=-3.2827)		
	purT	GZ59_20790	phosphoribosylglycinamide formyltransferase 2
>PurR [nhmmer score 12.1 E-value 1.1 Pos=-156]
	ptrB	GZ59_20800	protease II

	-	GZ59_20810	hypothetical protein
	holE	GZ59_20820	DNA polymerase III, theta subunit
>Fur [nhmmer score 11.0 E-value 6.1 Pos=-153]
>OxyR [nhmmer score 8.2 E-value 39.0 Pos=-95]
>ArcA [nhmmer score 9.8 E-value 9.0 Pos=-83]
	ftnA	GZ59_20830	ferritin
	(terminator conf=95, tail_score=-4.22377)		

	(terminator conf=77, tail_score=-2.50994)		
	-	GZ59_21010	putative AraC-family transcriptional regulator
	-	GZ59_21020	hypothetical protein
>ArcA [nhmmer score 8.6 E-value 23.0 Pos=-329]
	fsr	GZ59_21030	putative fosmidomycin exporter
	ogt_1	GZ59_21040	putative methylated DNA--protein-cysteine methyltransferase

>Fur [nhmmer score 8.8 E-value 33.0 Pos=-45]
	purB	GZ59_21130	adenylosuccinate lyase
	(terminator conf=100, tail_score=-4.431)		

>NsrR [nhmmer score 12.2 E-value 1.3 Pos=-122]
	yccM	GZ59_21190	electron transport protein

	(terminator conf=100, tail_score=-5.69379)		
	rdgA	GZ59_21210	regulator of pectin lyase production
>CRP [nhmmer score 8.7 E-value 23.0 Pos=-124]
>FNR [nhmmer score 10.7 E-value 4.5 Pos=-123]
	-	GZ59_21220	hypothetical protein

>PhoP [nhmmer score 8.7 E-value 35.0 Pos=-377]
	-	GZ59_21230	Diguanylate cyclase/phosphodiesterase with PAS/PAC and GAF sensor
	(terminator conf=91, tail_score=-4.61566)		

>PhoB [nhmmer score 9.9 E-value 8.3 Pos=-116]
	ugpB2	GZ59_21270	glycerol-3-phosphate-binding periplasmic protein precursor
	-	GZ59_21280	putative glycerophosphoryl diester phosphodiesterase
	htpX	GZ59_21290	heat shock protein
	(terminator conf=100, tail_score=-3.95071)		

>KdgR [nhmmer score 18.5 E-value 0.015 Pos=-181]
>FliA alternative sigma factor [nhmmer score 11.1 E-value 4.9 Pos=-175]
	ogl	GZ59_21300	oligogalacturonate lyase
	(terminator conf=95, tail_score=-4.2142)		

>FNR [nhmmer score 7.3 E-value 71.0 Pos=-44]
	kdgR	GZ59_21310	pectin degradation repressor
	(terminator conf=100, tail_score=-5.26316)		

>NsrR [nhmmer score 17.0 E-value 0.035 Pos=-49]
	-	GZ59_21420	hypothetical protein
	(terminator conf=100, tail_score=-4.66163)		

>LexA [nhmmer score 9.8 E-value 12.0 Pos=-37]
	-	GZ59_21480	putative inner membrane protein
	-	GZ59_21470	putative sodium:dicarboxylate symporter
	(terminator conf=100, tail_score=-6.02919)		

>CRP [nhmmer score 6.3 E-value 150.0 Pos=-125]
>KdgR [nhmmer score 9.4 E-value 16.0 Pos=-156]
>FNR [nhmmer score 6.9 E-value 94.0 Pos=-206]
	kdgM	GZ59_21500	oligogalacturonate-specific porin

>KdgR [nhmmer score 12.4 E-value 1.6 Pos=-64]
	pelW	GZ59_21550	pectate disaccharide-lyase
	togM	GZ59_21540	binding-protein-dependent oligogalacturonate transport system, inner membrane component TogM
	togN	GZ59_21530	binding-protein-dependent oligogalacturonate transport system, inner membrane component TogN
	togA	GZ59_21520	oligogalacturonate ABC transporter, ATP-binding component
	togB	GZ59_21510	periplasmic pectic oligomers binding protein
	(terminator conf=100, tail_score=-5.01042)		

	(terminator conf=100, tail_score=-5.63012)		
	kduD	GZ59_21560	2-keto-3-deoxygluconate oxidoreductase
	kduI1	GZ59_21570	4-deoxy-L-threo-5-hexosulose-uronate ketol-isomerase
>KdgR [nhmmer score 20.0 E-value 0.0046 Pos=-178]
	kdgF	GZ59_21580	pectin degradation protein
	(terminator conf=100, tail_score=-3.82665)		

>Fur [nhmmer score 11.6 E-value 3.9 Pos=-56]
	yfeA	GZ59_21650	periplasmic chelated iron-binding protein
	yfeB	GZ59_21640	chelated iron transport system membrane protein YfeB
	yfeC	GZ59_21630	chelated iron transport system membrane protein YfeC
	yfeD	GZ59_21620	chelated iron transport system membrane protein YfeD

>RpoN alternative sigma factor [nhmmer score 10.1 E-value 6.7 Pos=-483]
>RpoE alternative sigma factor [nhmmer score 6.4 E-value 150.0 Pos=-370]
	cspC	GZ59_21660	cold shock protein cspC
	(terminator conf=100, tail_score=-5.60689)		

>Fur [nhmmer score 12.2 E-value 2.4 Pos=-310]
	mntP	GZ59_21690	putative manganese efflux pump MntP
	(terminator conf=91, tail_score=-5.29445)		

	(terminator conf=100, tail_score=-5.7946)		
	manZ	GZ59_21710	PTS system, mannose-specific iid component
	manY	GZ59_21720	PTS system, mannose-specific IIc component
	manX	GZ59_21730	PTS system, mannose-specific IIab component
>Mlc [nhmmer score 14.4 E-value 0.43 Pos=-386]
>NagC [nhmmer score 12.3 E-value 1.8 Pos=-385]
	-	GZ59_21740	putative membrane protein
	(terminator conf=100, tail_score=-4.17274)		

	-	GZ59_21940	putative lipoprotein
>CRP [nhmmer score 6.3 E-value 150.0 Pos=-151]
>ArcA [nhmmer score 12.9 E-value 0.8 Pos=-118]
	-	GZ59_21950	Uncharacterized protein
	(terminator conf=100, tail_score=-4.28977)		

	(terminator conf=81, tail_score=-2.65884)		
	-	GZ59_22000	DeoC/LacD family aldolase
	-	GZ59_22010	AAA family ATPase
	-	GZ59_22020	sugar phosphotransferase system permease subunit IIA
	-	GZ59_22030	sugar phosphotransferase system permease subunit IIB
	-	GZ59_22040	sugar phosphotransferase system permease subunit IIC
	-	GZ59_22050	sugar phosphotransferase system permease subunit IIB
	-	GZ59_22060	putative 6-phosphofructokinase isozyme II
>CRP [nhmmer score 6.8 E-value 98.0 Pos=-419], [nhmmer score 12.0 E-value 1.6 Pos=-345], [nhmmer score 9.3 E-value 14.0 Pos=-223]
	dadA	GZ59_22070	D-amino acid dehydrogenase small subunit

	(terminator conf=100, tail_score=-5.66229)		
	gapA	GZ59_22140	glyceraldehyde 3-phosphate dehydrogenase a
>CRP [nhmmer score 12.5 E-value 1.1 Pos=-135]
>ArcA [nhmmer score 11.0 E-value 3.6 Pos=-61]
	msrB	GZ59_22150	peptide methionine sulfoxide reductase
	-	GZ59_22160	hypothetical protein

>FruR [nhmmer score 10.2 E-value 4.9 Pos=-87]
	-	GZ59_22160	hypothetical protein

>KdgR [nhmmer score 10.0 E-value 9.7 Pos=-225]
>NarP [nhmmer score 8.5 E-value 35.0 Pos=-291]
>CRP [nhmmer score 8.0 E-value 40.0 Pos=-317]
>FruR [nhmmer score 9.7 E-value 7.2 Pos=-340]
>Fur [nhmmer score 11.2 E-value 5.3 Pos=-371]
	adhE	GZ59_22360	bifunctional acetaldehyde-CoA dehydrogenase and iron-dependent alcohol dehydrogenase and pyruvate-formate lyase deactivase
	(terminator conf=100, tail_score=-5.06414)		

>DcuR [nhmmer score 15.2 E-value 0.16 Pos=-349]
	oppA2	GZ59_22370	extracellular solute-binding protein family 5
	oppA1	GZ59_22380	periplasmic oligopeptide-binding protein
	(terminator conf=100, tail_score=-4.42386)		

>Fur [nhmmer score 8.4 E-value 47.0 Pos=-373]
>FNR [nhmmer score 7.7 E-value 50.0 Pos=-374]
	-	GZ59_22530	putative phage-related protein
	-	GZ59_22520	hypothetical protein
	-	GZ59_22510	hypothetical protein
	-	GZ59_22500	hypothetical protein
	(terminator conf=79, tail_score=-3.82083)		

	(terminator conf=76, tail_score=-4.75309)		
	-	GZ59_22570	putative membrane protein
>CRP [nhmmer score 6.5 E-value 130.0 Pos=-164]
>FNR [nhmmer score 10.0 E-value 7.9 Pos=-163]
>NarP [nhmmer score 11.4 E-value 3.6 Pos=-56]
	ompW	GZ59_22580	outer membrane protein W
	(terminator conf=100, tail_score=-4.82901)		

>PhoP [nhmmer score 9.6 E-value 17.0 Pos=-323]
	-	GZ59_22590	putative oligogalacturonate-specific porin
	(terminator conf=100, tail_score=-5.626)		

>TrpR [nhmmer score 16.1 E-value 0.1 Pos=-232]
	trpE	GZ59_22650	anthranilate synthase component I
	trpG	GZ59_22640	anthranilate synthase component II
	trpD	GZ59_22630	anthranilate phosphoribosyltransferase
	trpC	GZ59_22620	tryptophan biosynthesis protein
	trpB	GZ59_22610	tryptophan synthase beta chain
	trpA	GZ59_22600	tryptophan synthase alpha chain

	(terminator conf=100, tail_score=-3.58522)		
	-	GZ59_22750	hypothetical protein
>SlyA [nhmmer score 8.1 E-value 50.0 Pos=-135]
	topA	GZ59_22760	DNA topoisomerase I
	(terminator conf=100, tail_score=-5.67063)		

>Fur [nhmmer score 9.8 E-value 16.0 Pos=-488]
	cysB	GZ59_22770	cys regulon transcriptional activator
	(terminator conf=100, tail_score=-4.96762)		

>NifA [nhmmer score 7.8 E-value 47.0 Pos=-58]
	rnfA	GZ59_22860	electron transport complex protein RnfA
	rnfB	GZ59_22850	electron transport complex protein RnfB
	-	GZ59_22830	-
	rnfD	GZ59_22820	electron transport complex protein RnfD
	rnfG	GZ59_22810	electron transport complex protein RnfG
	rnfE	GZ59_22800	electron transport complex protein RnfE
	nth	GZ59_22790	endonuclease III

	(terminator conf=100, tail_score=-3.16921)		
	araA	GZ59_22870	L-arabinose isomerase
	araB	GZ59_22880	L-ribulokinase
>AraC [nhmmer score 12.9 E-value 0.72 Pos=-237], [nhmmer score 10.9 E-value 3.6 Pos=-162]
>CRP [nhmmer score 6.4 E-value 140.0 Pos=-190]
	araF	GZ59_22890	L-arabinose-binding periplasmic protein
	araG	GZ59_22900	L-arabinose transport ATP-binding protein
	araH	GZ59_22910	L-arabinose transport system permease protein
	araC	GZ59_22920	arabinose operon regulatory protein
	-	GZ59_22930	putative oxidoreductase
	(terminator conf=77, tail_score=-2.64313)		

>Mlc [nhmmer score 10.1 E-value 11.0 Pos=-152]
	mlc	GZ59_23040	Rok-family transcriptional regulator
	-	GZ59_23050	dethiobiotin synthetase
	(terminator conf=91, tail_score=-3.76224)		

>RpoN alternative sigma factor [nhmmer score 14.3 E-value 0.25 Pos=-64]
>KdgR [nhmmer score 10.3 E-value 8.0 Pos=-118]
	-	GZ59_23110	putative aminotransferase

>CRP [nhmmer score 12.8 E-value 0.82 Pos=-132]
	gpgP	GZ59_23130	Glucosyl-3-phosphoglycerate/mannosyl-3- phosphogly cerate phosphatase
	gpgS	GZ59_23120	glucosyl-3-phosphoglycerate synthase
	(terminator conf=100, tail_score=-5.89947)		

>FliA alternative sigma factor [nhmmer score 9.9 E-value 12.0 Pos=-96]
	-	GZ59_23400	methyl-accepting chemotaxis protein with Cache sensor domain
	(terminator conf=100, tail_score=-3.37493)		

>ArcA [nhmmer score 8.6 E-value 23.0 Pos=-175]
	-	GZ59_23440	cytochrome b562
	(terminator conf=100, tail_score=-5.88565)		

	(terminator conf=100, tail_score=-5.56673)		
	-	GZ59_23560	extracellular solute-binding protein family 1
	-	GZ59_23570	putative oxidoreductase
>RhaS [nhmmer score 29.4 E-value 3.2e-06 Pos=-343]
	ogt_2	GZ59_23580	methylated-DNA--protein-cysteine methyltransferase

>FNR [nhmmer score 9.9 E-value 8.8 Pos=-37]
	fnr	GZ59_23590	DNA-binding transcriptional dual regulator
	(terminator conf=100, tail_score=-3.55447)		

	(terminator conf=83, tail_score=-5.32944)		
	kdsA	GZ59_23690	2-dehydro-3-deoxyphosphooctonate aldolase
	sirB1	GZ59_23700	putative regulator
	sirB2	GZ59_23710	putative membrane protein
	hemK	GZ59_23720	protein methyltransferase
	prfA	GZ59_23730	peptide chain release factor RF-1
	hemA	GZ59_23740	glutamyl-tRNA reductase
>FNR [nhmmer score 10.3 E-value 6.6 Pos=-113]
	lolB	GZ59_23750	outer-membrane lipoprotein
	ispE	GZ59_23760	4-diphosphocytidyl-2-C-methyl-D-erythritol kinase
	(terminator conf=100, tail_score=-3.39895)		

	(terminator conf=100, tail_score=-5.8096)		
	-	GZ59_23780	putative membrane protein
>ArcA [nhmmer score 8.8 E-value 19.0 Pos=-118]
	pth	GZ59_23790	peptidyl-tRNA hydrolase
	-	GZ59_23800	hypothetical protein
	(terminator conf=100, tail_score=-4.70319)		

	(terminator conf=100, tail_score=-5.64274)		
	ascB	GZ59_23980	6-phospho-beta-glucosidase
	ascF	GZ59_23990	PTS system, arbutin-, cellobiose-, and salicin-specific IIabc component
>AscG [nhmmer score 11.5 E-value 1.5 Pos=-202]
>CRP [nhmmer score 6.3 E-value 150.0 Pos=-130]
	ascG	GZ59_24000	asc operon repressor
	(terminator conf=86, tail_score=-4.12198)		

	(terminator conf=95, tail_score=-4.8083)		
	-	GZ59_24020	hypothetical protein
	-	GZ59_24030	hypothetical protein
	-	GZ59_24040	putative luciferase-like monooxygenase
>Fur [nhmmer score 10.0 E-value 13.0 Pos=-168]
	-	GZ59_24050	putative metal-dependent peptidase

>CRP [nhmmer score 7.1 E-value 79.0 Pos=-318]
	-	GZ59_24140	TM2 domain protein

>RpoN alternative sigma factor [nhmmer score 12.2 E-value 1.3 Pos=-64]
	ucaB	GZ59_24230	allophanate hydrolase
	ucaA	GZ59_24220	urea carboxylase
	-	GZ59_24210	transcriptional regulator for urea utilization, GntR-family
	urtA	GZ59_24200	urea ABC transporter, periplasmic urea binding protein
	(terminator conf=81, tail_score=-3.15985)		

>KdgR [nhmmer score 11.5 E-value 3.0 Pos=-349]
	-	GZ59_24260	KdgM-like oligalacturonate-specific porin
	-	GZ59_24270	KdgM-like porin
	(terminator conf=80, tail_score=-3.37612)		

>HrpL alternative sigma factor [nhmmer score 13.3 E-value 0.83 Pos=-66]
	dspE	GZ59_24870	type III secretion system effector protein
	dspF	GZ59_24860	DspE-specific secretory chaperone

>HrpL alternative sigma factor [nhmmer score 15.6 E-value 0.15 Pos=-87]
	hrpW	GZ59_24880	HrpW harpin
	shcW	GZ59_24890	putative HrpW-specific chaperone
	(terminator conf=76, tail_score=-4.23104)		

>FNR [nhmmer score 7.2 E-value 71.0 Pos=-99]
>MetR [nhmmer score 10.8 E-value 5.8 Pos=-414]
	-	GZ59_24960	VgrG protein
	-	GZ59_24950	uncharacterized protein
	-	GZ59_24940	hypothetical protein
	-	GZ59_24930	putative lipoprotein
	-	GZ59_24920	putative lipoprotein
	-	GZ59_24910	putative lipoprotein
	-	GZ59_24900	hypothetical protein
	(terminator conf=89, tail_score=-4.72846)		

>HrpL alternative sigma factor [nhmmer score 13.2 E-value 0.92 Pos=-111]
	hrpN	GZ59_24970	harpin
	(terminator conf=88, tail_score=-4.58786)		

>HrpL alternative sigma factor [nhmmer score 17.3 E-value 0.041 Pos=-91]
	hrpF	GZ59_25020	type III secretion protein HrpF
	hrpG	GZ59_25010	type III secretion protein HrpG
	hrcC	GZ59_25000	type III secretion protein HrcC
	hrpT	GZ59_24990	type III secretion lipoprotein
	hrpV	GZ59_24980	type III secretion protein HrpV
	hrpN	GZ59_24970	harpin
	(terminator conf=88, tail_score=-4.58786)		

>HrpL alternative sigma factor [nhmmer score 13.8 E-value 0.58 Pos=-106]
	hrpA	GZ59_25070	type III secretion protein, hrp pilus subunit
	(terminator conf=100, tail_score=-4.96501)		

>RpoN alternative sigma factor [nhmmer score 9.6 E-value 9.2 Pos=-67]
	hrpL	GZ59_25120	RNA polymerase sigma subunit, ECF subfamily

	hrpL	GZ59_25120	RNA polymerase sigma subunit, ECF subfamily
>Fur [nhmmer score 8.3 E-value 49.0 Pos=-266]
>HrpS [nhmmer score 15.4 E-value 0.11 Pos=-174]
	hrpJ	GZ59_25130	type III secretion regulator YopN/LcrE/InvE/MxiC
	hrcV	GZ59_25140	type III secretion protein
	hrpQ	GZ59_25150	type III secretion protein
	hrcN	GZ59_25160	type III secretion protein HrcN
	hrpO	GZ59_25170	type III secretion protein HrpO
	hrpP	GZ59_25180	type III secretion protein HrpP
	hrcQ	GZ59_25190	type III secretion protein HrcQ
	hrcR	GZ59_25200	type III secretion protein HrcR
	hrcS	GZ59_25210	type III secretion protein HrcS
	hrcT	GZ59_25220	type III secretion protein HrcT
	hrcU	GZ59_25230	type III secretion protein HrcU

>HrpL alternative sigma factor [nhmmer score 12.8 E-value 1.2 Pos=-93]
	hrpJ	GZ59_25130	type III secretion regulator YopN/LcrE/InvE/MxiC
	hrcV	GZ59_25140	type III secretion protein
	hrpQ	GZ59_25150	type III secretion protein
	hrcN	GZ59_25160	type III secretion protein HrcN
	hrpO	GZ59_25170	type III secretion protein HrpO
	hrpP	GZ59_25180	type III secretion protein HrpP
	hrcQ	GZ59_25190	type III secretion protein HrcQ
	hrcR	GZ59_25200	type III secretion protein HrcR
	hrcS	GZ59_25210	type III secretion protein HrcS
	hrcT	GZ59_25220	type III secretion protein HrcT
	hrcU	GZ59_25230	type III secretion protein HrcU

>NtrC [nhmmer score 8.5 E-value 30.0 Pos=-295]
	-	GZ59_25270	putative oxidoreductase
	-	GZ59_25280	flavodoxin
	-	GZ59_25290	putative cytochrome P450

>RpoN alternative sigma factor [nhmmer score 11.3 E-value 2.5 Pos=-143]
	-	GZ59_25320	putative permease
	(terminator conf=100, tail_score=-3.42346)		

	-	GZ59_25350	N-acylamino acid racemase
	-	GZ59_25360	ABC transporter permease protein
	-	GZ59_25370	ABC transporter ATP-binding protein
>FNR [nhmmer score 8.0 E-value 38.0 Pos=-311]
>CRP [nhmmer score 6.9 E-value 95.0 Pos=-107]
	-	GZ59_25380	putative phosphatase
	(terminator conf=82, tail_score=-2.79501)		

>PurR [nhmmer score 8.4 E-value 19.0 Pos=-168]
	-	GZ59_25420	putative short-chain dehydrogenase
	-	GZ59_25410	putative phosphotransferase
	-	GZ59_25400	aminotransferase class-III

>RpoN alternative sigma factor [nhmmer score 12.5 E-value 1.0 Pos=-147]
	-	GZ59_25450	ABC transporter, periplasmic binding protein
	-	GZ59_25440	ABC transporter, permease protein
	-	GZ59_25430	ABC transporter, ATPase
	(terminator conf=100, tail_score=-3.54543)		

>NtrC [nhmmer score 7.3 E-value 75.0 Pos=-165]
>RpoN alternative sigma factor [nhmmer score 11.7 E-value 1.9 Pos=-59]
	-	GZ59_25490	polyamine ABC transporter, ATP-binding protein
	-	GZ59_25500	Putative amino acid exporter

	-	GZ59_25590	putative DNA-binding protein
>PhoP [nhmmer score 9.0 E-value 25.0 Pos=-83]
	-	GZ59_25600	catabolic threonine dehydratase
	-	GZ59_25610	Ornithine cyclodeaminase
	-	GZ59_25620	hypothetical protein
	(terminator conf=80, tail_score=-3.35029)		

>FNR [nhmmer score 6.7 E-value 110.0 Pos=-146]
>NarP [nhmmer score 6.9 E-value 130.0 Pos=-295]
	narG	GZ59_25690	nitrate reductase, alpha subunit
	narH	GZ59_25680	respiratory nitrate reductase 1 beta chain
	narJ	GZ59_25670	respiratory nitrate reductase 1 delta chain
	narI	GZ59_25660	respiratory nitrate reductase 1 gamma chain
	(terminator conf=100, tail_score=-4.79053)		

	(terminator conf=100, tail_score=-4.11484)		
	narK	GZ59_25700	nitrite extrusion protein
>FNR [nhmmer score 7.5 E-value 56.0 Pos=-208]
>NarP [nhmmer score 7.2 E-value 97.0 Pos=-154], [nhmmer score 7.1 E-value 110.0 Pos=-43]
	narX	GZ59_25710	nitrate/nitrite sensor protein NarX
	narL	GZ59_25720	nitrate/nitrite response regulator

>GalR [nhmmer score 10.4 E-value 4.9 Pos=-130]
	-	GZ59_25730	acyltransferase 3

>RpoE alternative sigma factor [nhmmer score 6.1 E-value 190.0 Pos=-119]
>ScrR [nhmmer score 12.5 E-value 0.73 Pos=-35]
	-	GZ59_25740	putative exported protein

>CRP [nhmmer score 8.6 E-value 24.0 Pos=-161]
	chaC	GZ59_25750	putative cation transport protein

>Fur [nhmmer score 9.4 E-value 22.0 Pos=-67]
	-	GZ59_25760	putative siderophore-interacting protein

>CpxR [nhmmer score 8.8 E-value 32.0 Pos=-246]
	chaA	GZ59_25770	putative calcium/proton antiporter
	dauA	GZ59_25790	C4-dicarboxylic acid transporter
	folM	GZ59_25800	Dihydromonapterin reductase

>RpoE alternative sigma factor [nhmmer score 6.2 E-value 180.0 Pos=-272]
	-	GZ59_25890	Diguanylate cyclase/phosphodiesterase with GAF sensor
	-	GZ59_25900	putative protease

>CpxR [nhmmer score 8.5 E-value 40.0 Pos=-155]
>FliA alternative sigma factor [nhmmer score 8.2 E-value 44.0 Pos=-110]
	aer1	GZ59_25960	aerotaxis receptor
	ldhA	GZ59_25970	D-lactate dehydrogenase

	-	GZ59_25980	putative lipoprotein
>OxyR [nhmmer score 7.9 E-value 49.0 Pos=-304]
	-	GZ59_25990	hypothetical protein

>FNR [nhmmer score 8.0 E-value 40.0 Pos=-54]
	fnrS	GZ59_26040	-
	(terminator conf=100, tail_score=-5.96219)		

>RpoN alternative sigma factor [nhmmer score 13.0 E-value 0.69 Pos=-114]
	pspA	GZ59_26160	phage shock protein A
	pspB	GZ59_26150	phage shock protein B
	pspC	GZ59_26140	phage shock protein C
	(terminator conf=79, tail_score=-5.24531)		

	(terminator conf=79, tail_score=-5.24531)		
	pspC	GZ59_26140	phage shock protein C
	pspB	GZ59_26150	phage shock protein B
	pspA	GZ59_26160	phage shock protein A
>PspF [nhmmer score 11.9 E-value 1.9 Pos=-115], [nhmmer score 10.9 E-value 4.1 Pos=-48]
	pspF	GZ59_26170	psp operon transcriptional activator

>Fur [nhmmer score 10.3 E-value 11.0 Pos=-59]
	ryhB	GZ59_26190	-
	celV	GZ59_26180	endoglucanase V
	(terminator conf=100, tail_score=-4.86731)		

>SlyA [nhmmer score 8.9 E-value 25.0 Pos=-71]
	-	GZ59_26280	hypothetical protein
	(terminator conf=84, tail_score=-4.33956)		

>Rob [nhmmer score 10.7 E-value 5.3 Pos=-84]
>CpxR [nhmmer score 7.3 E-value 110.0 Pos=-151]
	-	GZ59_26300	putative NADH:flavin oxidoreductase
	(terminator conf=93, tail_score=-4.12942)		

	(terminator conf=79, tail_score=-3.96624)		
	lfaT	GZ59_26320	hexuronate transporter
>UxuR [nhmmer score 15.5 E-value 0.11 Pos=-177]
>LfaR [nhmmer score 13.3 E-value 0.98 Pos=-118], [nhmmer score 10.3 E-value 9.6 Pos=-40]
	lfaR	GZ59_26330	transcriptional repressor

	araD	GZ59_26390	L-ribulose-5-phosphate 4-epimerase
>Rob [nhmmer score 13.3 E-value 0.74 Pos=-193]
	osmB	GZ59_26400	osmotically inducible lipoprotein B
	(terminator conf=89, tail_score=-2.83894)		

>ArgR [nhmmer score 13.5 E-value 0.67 Pos=-51]
>FNR [nhmmer score 8.4 E-value 28.0 Pos=-56]
	-	GZ59_26490	hypothetical protein
	-	GZ59_26480	hypothetical protein
	-	GZ59_26470	glycerol kinase
	-	GZ59_26460	putative xylose isomerase
	(terminator conf=77, tail_score=-3.48182)		

>ArgR [nhmmer score 18.0 E-value 0.021 Pos=-35], [nhmmer score 13.5 E-value 0.63 Pos=-53]
	-	GZ59_26530	-
	-	GZ59_26520	putative lipoprotein
	-	GZ59_26510	ABC transporter related protein
	-	GZ59_26500	putative sugar ABC transporter, permease protein
	-	GZ59_26490	hypothetical protein
	-	GZ59_26480	hypothetical protein
	-	GZ59_26470	glycerol kinase
	-	GZ59_26460	putative xylose isomerase
	(terminator conf=77, tail_score=-3.48182)		

>PhoP [nhmmer score 9.8 E-value 15.0 Pos=-108]
	acnA	GZ59_26580	aconitate hydratase 1
	(terminator conf=84, tail_score=-2.60508)		

	(terminator conf=93, tail_score=-4.02856)		
	-	GZ59_26590	sodium:dicarboxylate symporter
>ArcA [nhmmer score 7.9 E-value 39.0 Pos=-452]
	gst	GZ59_26610	glutathione S-transferase
	(terminator conf=100, tail_score=-3.89354)		

>PurR [nhmmer score 8.9 E-value 13.0 Pos=-75]
	pdxY	GZ59_26620	pyridoxamine kinase
	(terminator conf=100, tail_score=-3.74542)		

>FliA alternative sigma factor [nhmmer score 8.3 E-value 40.0 Pos=-257]
	slyB	GZ59_26670	outer membrane lipoprotein SlyB

	pdxH	GZ59_26640	pyridoxamine 5'-phosphate oxidase
	mliC	GZ59_26650	Membrane-bound lysozyme inhibitor of C-type lysozyme
	anmK	GZ59_26660	anhydro-N-acetylmuramic acid kinase
>CpxR [nhmmer score 10.4 E-value 9.7 Pos=-118]
>UxuR [nhmmer score 9.6 E-value 9.4 Pos=-71]
	slyB	GZ59_26670	outer membrane lipoprotein SlyB

	(terminator conf=100, tail_score=-3.95378)		
	-	GZ59_26740	hypothetical protein
>PurR [nhmmer score 6.5 E-value 91.0 Pos=-59]
	purR	GZ59_26750	purine nucleotide synthesis repressor

>FruR [nhmmer score 10.0 E-value 5.6 Pos=-116]
	lctP	GZ59_26800	L-lactate permease
	ykgE	GZ59_26810	putative L-lactate dehydrogenase, Fe-S oxidoreductase subunit YkgE
	ykgF	GZ59_26820	putative L-lactate dehydrogenase, Fe-S cluster-binding subunit YkgF
	ykgG	GZ59_26830	putative L-lactate dehydrogenase

>RpoN alternative sigma factor [nhmmer score 13.6 E-value 0.45 Pos=-227]
	-	GZ59_26900	urea carboxylase-associated ABC transporter, periplasmic substrate-binding component
	-	GZ59_26890	urea carboxylase-associated ABC transporter, permease component
	-	GZ59_26880	urea carboxylase-associated ABC transporter, ATPase component
	-	GZ59_26870	urea carboxylase-associated protein 2
	-	GZ59_26860	urea carboxylase-associated protein 1
	-	GZ59_26850	hypothetical protein
	-	GZ59_26840	urea carboxylase
	(terminator conf=100, tail_score=-3.92592)		

>Fur [nhmmer score 8.9 E-value 30.0 Pos=-178]
	-	GZ59_27000	short chain dehydrogenase
	-	GZ59_27010	putative zinc-binding dehydrogenase

	narP	GZ59_27040	nitrate/nitrite response regulator
	narQ	GZ59_27050	nitrate/nitrite sensor protein
>NarP [nhmmer score 8.2 E-value 43.0 Pos=-111]
	napF	GZ59_27060	ferredoxin-type protein
	napD	GZ59_27070	NapD family protein
	napA	GZ59_27080	periplasmic nitrate reductase
	napG	GZ59_27090	ferredoxin-type protein NapG
	napH	GZ59_27100	ferredoxin-type protein NapH
	napB	GZ59_27110	diheme cytochrome C protein
	napC	GZ59_27120	cytochrome C-type protein
	(terminator conf=77, tail_score=-4.56775)		

>NarP [nhmmer score 7.8 E-value 59.0 Pos=-88]
>FNR [nhmmer score 8.8 E-value 21.0 Pos=-111]
	ccmA	GZ59_27210	heme exporter protein CcmA
	ccmB	GZ59_27200	heme exporter protein B
	ccmC	GZ59_27190	heme exporter protein C
	ccmD	GZ59_27180	heme exporter protein D
	ccmE	GZ59_27170	cytochrome C-type biogenesis protein
	ccmF	GZ59_27160	cytochrome C-type biogenesis protein
	dsbE	GZ59_27150	thiol:disulfide interchange protein
	ccmH1	GZ59_27140	cytochrome C-type biogenesis protein
	ccmH2	GZ59_27130	cytochrome C-type biogenesis protein
	(terminator conf=84, tail_score=-5.0916)		

>NsrR [nhmmer score 9.8 E-value 8.8 Pos=-141]
>KdgR [nhmmer score 9.1 E-value 20.0 Pos=-150]
>FNR [nhmmer score 9.2 E-value 15.0 Pos=-155]
	nrfA	GZ59_27280	cytochrome c552 precursor
	nrfB	GZ59_27270	cytochrome C-type protein
	nrfC	GZ59_27260	nitrite reductase complex component NrfC
	nrfD	GZ59_27250	nitrite reductase complex component NrfD
	nrfE	GZ59_27240	cytochrome C-type biogenesis protein
	nrfF	GZ59_27230	formate-dependent nitrite reductase complex subunit NrfF
	nrfG	GZ59_27220	formate-dependent nitrite reductase complex subunit NrfG
	ccmA	GZ59_27210	heme exporter protein CcmA
	ccmB	GZ59_27200	heme exporter protein B
	ccmC	GZ59_27190	heme exporter protein C
	ccmD	GZ59_27180	heme exporter protein D
	ccmE	GZ59_27170	cytochrome C-type biogenesis protein
	ccmF	GZ59_27160	cytochrome C-type biogenesis protein
	dsbE	GZ59_27150	thiol:disulfide interchange protein
	ccmH1	GZ59_27140	cytochrome C-type biogenesis protein
	ccmH2	GZ59_27130	cytochrome C-type biogenesis protein
	(terminator conf=84, tail_score=-5.0916)		

	(terminator conf=100, tail_score=-6.35605)		
	arbG	GZ59_27340	beta-glucoside operon antiterminator
>KdgR [nhmmer score 10.8 E-value 5.2 Pos=-260]
>FruR [nhmmer score 9.7 E-value 7.0 Pos=-241]
	pykF	GZ59_27360	pyruvate kinase I
	(terminator conf=100, tail_score=-5.84432)		

>FNR [nhmmer score 7.0 E-value 87.0 Pos=-166]
	ldtE	GZ59_27380	putative L,D-transpeptidase
	(terminator conf=100, tail_score=-4.23892)		

	(terminator conf=100, tail_score=-6.12458)		
	sufE	GZ59_27390	sulfur transfer protein
	sufS	GZ59_27400	selenocysteine lyase
	sufD	GZ59_27410	FeS assembly protein SufD
	sufC	GZ59_27420	FeS assembly protein SufC
	sufB	GZ59_27430	FeS assembly protein SufB
	sufA	GZ59_27440	Fe-S cluster assembly protein
>Rob [nhmmer score 10.7 E-value 5.4 Pos=-248]
>SlyA [nhmmer score 8.6 E-value 32.0 Pos=-47]
>Fur [nhmmer score 14.2 E-value 0.49 Pos=-38]
	-	GZ59_27450	hypothetical protein

>RcsB [nhmmer score 7.2 E-value 87.0 Pos=-151], [nhmmer score 7.1 E-value 96.0 Pos=-49]
	rprA	GZ59_27490	-
	apbE	GZ59_27500	thiamine biosynthesis lipoprotein

	ppsA	GZ59_27510	phosphoenolpyruvate synthase
>KdgR [nhmmer score 14.0 E-value 0.46 Pos=-95]
	psrP	GZ59_27520	Phosphoenolpyruvate synthase regulatory protein
	(terminator conf=100, tail_score=-5.67967)		

	-	GZ59_27550	GntR-family transcriptional regulator
>CRP [nhmmer score 7.6 E-value 56.0 Pos=-135]
	aglA2	GZ59_27560	PTS system, alpha-glucoside-specific IIBC component
	aglB2	GZ59_27570	6-phospho-alpha-glucosidase
	(terminator conf=86, tail_score=-4.02736)		

>Fur [nhmmer score 10.9 E-value 6.7 Pos=-60]
	hmuS	GZ59_27580	Hemin-degrading family protein
	hmuT	GZ59_27590	hemin-binding periplasmic protein
	hmuU	GZ59_27600	hemin transport system permease protein
	hmuV	GZ59_27610	hemin transport system ATP-binding protein
	(terminator conf=89, tail_score=-2.89039)		

	gntT	GZ59_27640	high-affinity gluconate transporter
>CRP [nhmmer score 10.0 E-value 8.0 Pos=-115]
	gntV	GZ59_27650	gluconokinase

	gntR_1	GZ59_27660	gluconate utilization system Gnt-I transcriptional repressor
>CRP [nhmmer score 11.2 E-value 3.0 Pos=-414]
	edd	GZ59_27670	phosphogluconate dehydratase

>FruR [nhmmer score 9.0 E-value 12.0 Pos=-378]
	edd	GZ59_27670	phosphogluconate dehydratase

	-	GZ59_27690	ABC transporter related
	btuE	GZ59_27700	putative vitamin B12 transport periplasmic protein
	-	GZ59_27710	transport system permease protein
	-	GZ59_27720	putative methyltransferase
	-	GZ59_27730	Cupin domain protein related to quercetin dioxygenase
>Fur [nhmmer score 10.8 E-value 7.1 Pos=-61]
	-	GZ59_27740	putative Crp/Fnr-family of transcriptional regulator
	-	GZ59_27750	hypothetical protein

>NifA [nhmmer score 6.6 E-value 120.0 Pos=-230]
>RcsB [nhmmer score 8.2 E-value 41.0 Pos=-258]
	umoD	GZ59_27860	Glycine zipper 2TM domain protein
	(terminator conf=100, tail_score=-5.63103)		

>PdhR [nhmmer score 13.9 E-value 0.33 Pos=-138]
>FNR [nhmmer score 14.9 E-value 0.17 Pos=-154]
	ndh	GZ59_27870	NADH dehydrogenase
	(terminator conf=100, tail_score=-5.20333)		

>CRP [nhmmer score 7.9 E-value 43.0 Pos=-164]
>Mlc [nhmmer score 14.1 E-value 0.55 Pos=-299]
	ptsG	GZ59_27960	PTS system, glucose-specific IIBC component
	(terminator conf=100, tail_score=-5.39755)		

>LexA [nhmmer score 15.0 E-value 0.21 Pos=-37]
	dinI	GZ59_28160	DNA-damage-inducible protein I
	-	GZ59_28170	hypothetical protein
	(terminator conf=79, tail_score=-3.89814)		

>HexR [nhmmer score 10.6 E-value 7.8 Pos=-141]
	bssS	GZ59_28180	biofilm regulator BssS
	(terminator conf=100, tail_score=-4.14874)		

>ArgR [nhmmer score 16.9 E-value 0.049 Pos=-140]
	-	GZ59_28190	putative membrane protein
	-	GZ59_28200	putative exported protein
	(terminator conf=95, tail_score=-4.66537)		

>FliA alternative sigma factor [nhmmer score 12.8 E-value 1.3 Pos=-455]
	-	GZ59_28280	methyl-accepting chemotaxis protein
	(terminator conf=100, tail_score=-5.84381)		

	(terminator conf=79, tail_score=-5.1675)		
	-	GZ59_28290	hypothetical protein
	-	GZ59_28300	putative exported protein
>NarP [nhmmer score 8.7 E-value 31.0 Pos=-81]
	-	GZ59_28310	hypothetical protein
	-	GZ59_28320	hypothetical protein

	(terminator conf=100, tail_score=-4.55798)		
	-	GZ59_28380	-
>CpxR [nhmmer score 9.2 E-value 25.0 Pos=-89]
	yccA	GZ59_28390	Modulator of FtsH protease, inner membrane protein
	(terminator conf=100, tail_score=-6.23209)		

	-	GZ59_28490	hypothetical protein
>LexA [nhmmer score 15.5 E-value 0.15 Pos=-40]
	sulA	GZ59_28500	cell division inhibitor
	(terminator conf=80, tail_score=-4.75356)		

>RcsB [nhmmer score 8.7 E-value 27.0 Pos=-358]
	ompA	GZ59_28510	outer-membrane protein A
	(terminator conf=100, tail_score=-5.77632)		

>FadR [nhmmer score 6.5 E-value 130.0 Pos=-87]
>FabR [nhmmer score 18.4 E-value 0.011 Pos=-55]
	fabA	GZ59_28540	3-hydroxydecanoyl-[acyl-carrier-protein] dehydratase
	(terminator conf=84, tail_score=-2.59526)		

	(terminator conf=84, tail_score=-4.41047)		
	betA	GZ59_28560	choline dehydrogenase
	betB	GZ59_28570	betaine aldehyde dehydrogenase
	betI	GZ59_28580	TetR-family transcriptional regulator
>BetI [nhmmer score 21.9 E-value 0.00088 Pos=-273]
>Fur [nhmmer score 8.8 E-value 35.0 Pos=-257]
	betT	GZ59_28590	high-affinity choline transport protein
	(terminator conf=100, tail_score=-4.77896)		

>KdgR [nhmmer score 11.0 E-value 4.8 Pos=-55]
	-	GZ59_28600	Ribose/galactose isomerase
	(terminator conf=100, tail_score=-5.63504)		

>CRP [nhmmer score 6.2 E-value 160.0 Pos=-203]
	fliA	GZ59_28640	RNA polymerase sigma factor for flagellar operon

>FliA alternative sigma factor [nhmmer score 8.7 E-value 29.0 Pos=-97]
	fliC	GZ59_28730	flagellin
	(terminator conf=100, tail_score=-5.67063)		

>FliA alternative sigma factor [nhmmer score 11.3 E-value 4.2 Pos=-68]
	fliD	GZ59_28740	flagellar hook-associated protein 2
	fliS	GZ59_28750	flagellar protein FliS
	fliT	GZ59_28760	flagellar protein FliT
	(terminator conf=89, tail_score=-4.61353)		

>PhoP [nhmmer score 8.8 E-value 32.0 Pos=-58]
	fliL	GZ59_28840	flagellar protein FliL
	fliM	GZ59_28850	flagellar motor switch protein FliM
	fliN	GZ59_28860	flagellar motor switch protein FliN
	fliO	GZ59_28870	flagellar protein FliO
	fliP	GZ59_28880	flagellar biosynthetic protein FliP
	fliQ	GZ59_28890	flagellar biosynthetic protein FliQ
	fliR	GZ59_28900	flagellar biosynthetic protein FliR

>FliA alternative sigma factor [nhmmer score 8.6 E-value 32.0 Pos=-118]
	flgK	GZ59_28920	flagellar hook-associated protein 1
	flgL	GZ59_28910	flagellar hook-associated protein 3
	(terminator conf=83, tail_score=-5.49234)		

>FliA alternative sigma factor [nhmmer score 15.1 E-value 0.23 Pos=-135]
	flgM	GZ59_29030	negative regulator of flagellin synthesis
	flgN	GZ59_29040	flagella synthesis protein
	(terminator conf=87, tail_score=-4.39386)		

>FliA alternative sigma factor [nhmmer score 17.6 E-value 0.035 Pos=-60]
	cheD	GZ59_29120	methyl-accepting chemotaxis protein
	(terminator conf=100, tail_score=-4.0031)		

>RcsB [nhmmer score 7.8 E-value 55.0 Pos=-255]
>CRP [nhmmer score 10.9 E-value 3.7 Pos=-341]
	flhD	GZ59_29180	flagellar transcriptional activator FlhD
	flhC	GZ59_29170	flagellar transcriptional activator FlhC
	motA	GZ59_29160	chemotaxis protein MotA
	motB	GZ59_29150	chemotaxis protein MotB
	cheA	GZ59_29140	signal transduction histidine kinase CheA
	cheW	GZ59_29130	chemotaxis protein
	cheD	GZ59_29120	methyl-accepting chemotaxis protein
	(terminator conf=100, tail_score=-4.0031)		

	-	GZ59_29190	EamA-like transporter family protein
>Rob [nhmmer score 12.1 E-value 1.9 Pos=-275]
>CRP [nhmmer score 5.8 E-value 230.0 Pos=-217]
	trg	GZ59_29200	methyl-accepting chemotaxis protein
	(terminator conf=86, tail_score=-3.25877)		

>FliA alternative sigma factor [nhmmer score 7.2 E-value 92.0 Pos=-187]
	trg	GZ59_29200	methyl-accepting chemotaxis protein
	(terminator conf=86, tail_score=-3.25877)		

>NifA [nhmmer score 6.5 E-value 130.0 Pos=-134]
	nifB	GZ59_29410	femo cofactor biosynthesis protein
	nifQ	GZ59_29400	nitrogen fixation protein

	nifQ	GZ59_29400	nitrogen fixation protein
	nifB	GZ59_29410	femo cofactor biosynthesis protein
	nifA	GZ59_29420	nif-specific regulatory protein
	nifL	GZ59_29430	nitrogen fixation regulatory protein
>NifA [nhmmer score 8.3 E-value 33.0 Pos=-353]
	nifF	GZ59_29440	flavodoxin
	(terminator conf=100, tail_score=-5.27938)		

>RpoN alternative sigma factor [nhmmer score 15.4 E-value 0.11 Pos=-87]
	nifF	GZ59_29440	flavodoxin
	(terminator conf=100, tail_score=-5.27938)		

>RpoN alternative sigma factor [nhmmer score 13.7 E-value 0.29 Pos=-102]
>CRP [nhmmer score 10.5 E-value 5.4 Pos=-112]
>NifA [nhmmer score 6.5 E-value 130.0 Pos=-203]
	nifU	GZ59_29500	nitrogen fixation protein
	nifS	GZ59_29490	cysteine desulfurase
	nifV	GZ59_29480	homocitrate synthase
	nifW	GZ59_29470	nitrogenase stabilizing/protective protein
	nifZ	GZ59_29460	nitrogen fixation protein NifZ
	nifM	GZ59_29450	nitrogen fixation protein NifM
	(terminator conf=100, tail_score=-4.09685)		

>RpoN alternative sigma factor [nhmmer score 13.2 E-value 0.44 Pos=-59]
>NifA [nhmmer score 9.1 E-value 18.0 Pos=-109]
	nifE	GZ59_29530	nitrogenase iron-molybdenum cofactor biosynthesis protein
	nifN	GZ59_29520	nitrogenase iron-molybdenum cofactor biosynthesis protein
	nifX	GZ59_29510	nitrogen fixation protein
	(terminator conf=100, tail_score=-5.93809)		

	(terminator conf=90, tail_score=-4.82901)		
	nifY	GZ59_29560	nitrogen fixation protein
	nifT	GZ59_29570	nitrogen fixation protein
	nifK	GZ59_29580	nitrogenase molybdenum-iron protein beta chain
	nifD	GZ59_29590	nitrogenase molybdenum-iron protein alpha chain
	nifH	GZ59_29600	nitrogenase iron protein
>NifA [nhmmer score 9.1 E-value 18.0 Pos=-248]
	nifJ	GZ59_29610	pyruvate-flavodoxin oxidoreductase
	-	GZ59_29620	sulfate transporter

>RpoN alternative sigma factor [nhmmer score 6.6 E-value 95.0 Pos=-121]
	nifJ	GZ59_29610	pyruvate-flavodoxin oxidoreductase
	-	GZ59_29620	sulfate transporter

>FliA alternative sigma factor [nhmmer score 9.0 E-value 24.0 Pos=-77]
	-	GZ59_29620	sulfate transporter

	-	GZ59_29760	MmgE/PrpD family dehydratase
>KdgR [nhmmer score 9.3 E-value 17.0 Pos=-319]
>PhoP [nhmmer score 11.7 E-value 3.3 Pos=-303]
	-	GZ59_29770	ABC transporter permease protein
	-	GZ59_29780	ABC transporter permease protein
	-	GZ59_29790	ABC-transporter ATP-binding protein
	-	GZ59_29800	putative branched-chain amino acid aminotransferase

>LexA [nhmmer score 12.3 E-value 1.8 Pos=-45]
	-	GZ59_29830	MutT-like protein

>RpoN alternative sigma factor [nhmmer score 11.6 E-value 2.0 Pos=-193]
>CRP [nhmmer score 6.2 E-value 170.0 Pos=-199]
	nasF	GZ59_30010	nitrate-binding protein
	nasE	GZ59_30000	nitrate ABC transporter, inner membrane subunit
	nasD	GZ59_29990	nitrate transport protein
	nasB	GZ59_29980	nitrite reductase (NAD(P)H), large subunit
	nasA	GZ59_29970	nitrate reductase
	nirE	GZ59_29960	uroporphyrin-III C-methyltransferase
	-	GZ59_29950	hypothetical protein

>RpoN alternative sigma factor [nhmmer score 9.9 E-value 7.3 Pos=-60]
	nasR	GZ59_30020	nitrate-and nitrite-responsive transcription antiterminator
	(terminator conf=100, tail_score=-3.54543)		

>NarP [nhmmer score 6.8 E-value 130.0 Pos=-273]
	fdhE	GZ59_30100	FdhE protein

>ArcA [nhmmer score 9.5 E-value 11.0 Pos=-42]
>Fur [nhmmer score 14.1 E-value 0.55 Pos=-52]
	hutW	GZ59_30160	putative coproporphyrinogen oxidase
	hutX	GZ59_30150	putative heme utilization carrier protein HutX
	hutY	GZ59_30140	atypical short chain dehydrogenase
	-	GZ59_30130	hypothetical protein

>CRP [nhmmer score 12.8 E-value 0.86 Pos=-105], [nhmmer score 8.4 E-value 29.0 Pos=-48]
	-	GZ59_30200	hypothetical protein
	(terminator conf=100, tail_score=-5.3658)		

>FruR [nhmmer score 9.5 E-value 8.1 Pos=-260]
>KdgR [nhmmer score 10.1 E-value 9.0 Pos=-489]
	nuoA	GZ59_30360	NADH-quinone oxidoreductase chain A
	nuoB	GZ59_30350	NADH-quinone oxidoreductase chain B
	nuoC	GZ59_30340	NADH-quinone oxidoreductase chain C/D
	nuoE	GZ59_30330	NADH-quinone oxidoreductase chain E
	nuoF	GZ59_30320	NADH-quinone oxidoreductase chain F
	nuoG	GZ59_30310	NADH-quinone oxidoreductase chain G
	nuoH	GZ59_30300	NADH-quinone oxidoreductase chain H
	nuoI	GZ59_30290	NADH-quinone oxidoreductase chain I
	nuoJ	GZ59_30280	NADH-quinone oxidoreductase chain J
	nuoK	GZ59_30270	NADH-quinone oxidoreductase chain K
	nuoL	GZ59_30260	NADH-quinone oxidoreductase chain L
	nuoM	GZ59_30250	NADH-quinone oxidoreductase chain M
	nuoN	GZ59_30240	NADH-quinone oxidoreductase chain N
	(terminator conf=100, tail_score=-5.38047)		

	hexA1	GZ59_30370	LysR-family transcriptional regulator of motility and virulence
>NagC [nhmmer score 13.5 E-value 0.76 Pos=-277]
	alaA	GZ59_30380	Glutamate-pyruvate aminotransferase
	yfbR	GZ59_30390	5'-nucleotidase

>FruR [nhmmer score 8.7 E-value 16.0 Pos=-86]
	-	GZ59_30420	hypothetical protein
	-	GZ59_30410	putative sugar phosphatase
	(terminator conf=100, tail_score=-5.60993)		

	(terminator conf=100, tail_score=-5.60993)		
	-	GZ59_30410	putative sugar phosphatase
	-	GZ59_30420	hypothetical protein
	-	GZ59_30430	putative membrane protein
>ArcA [nhmmer score 8.8 E-value 19.0 Pos=-39]
	ackA	GZ59_30440	acetate kinase
	(terminator conf=100, tail_score=-4.21812)		

>RpoN alternative sigma factor [nhmmer score 8.6 E-value 21.0 Pos=-153]
>NtrC [nhmmer score 7.6 E-value 61.0 Pos=-311]
	hisJ	GZ59_30550	histidine-binding periplasmic protein
	hisQ	GZ59_30540	histidine ABC transporter permease protein
	hisM	GZ59_30530	histidine ABC transporter permease protein
	hisP	GZ59_30520	histidine ABC transporter ATP-binding protein
	(terminator conf=87, tail_score=-5.15634)		

>PurR [nhmmer score 11.2 E-value 2.1 Pos=-91]
	cvpA	GZ59_30580	colicin V production protein
	purF	GZ59_30570	amidophosphoribosyltransferase
	(terminator conf=100, tail_score=-3.92996)		

>SlyA [nhmmer score 9.2 E-value 20.0 Pos=-98]
	dedA	GZ59_30620	DedA family inner membrane protein
	(terminator conf=77, tail_score=-5.24531)		

	(terminator conf=100, tail_score=-5.75538)		
	fabB	GZ59_30680	3-oxoacyl-[acyl-carrier-protein] synthase I
>FabR [nhmmer score 16.0 E-value 0.071 Pos=-121]
>FadR [nhmmer score 6.1 E-value 170.0 Pos=-102]
	mnmC	GZ59_30690	tRNA 5-methylaminomethyl-2-thiouridine biosynthesis bifunctional protein MnmC

>PhoP [nhmmer score 10.3 E-value 10.0 Pos=-27]
>FadR [nhmmer score 11.1 E-value 3.6 Pos=-54]
	fadI	GZ59_30850	3-ketoacyl-CoA thiolase
	fadJ	GZ59_30840	fatty acid oxidation complex alpha subunit

	(terminator conf=86, tail_score=-3.87638)		
	-	GZ59_30860	hypothetical protein
>CRP [nhmmer score 7.6 E-value 53.0 Pos=-357], [nhmmer score 9.6 E-value 11.0 Pos=-268]
>FadR [nhmmer score 8.6 E-value 25.0 Pos=-101]
	fadL	GZ59_30870	long-chain fatty acid transport protein
	(terminator conf=100, tail_score=-5.72622)		

>FNR [nhmmer score 7.8 E-value 46.0 Pos=-141]
>SlyA [nhmmer score 8.2 E-value 46.0 Pos=-168]
	nipE	GZ59_30950	necrosis inducing protein
	(terminator conf=80, tail_score=-4.27519)		

	(terminator conf=100, tail_score=-3.17798)		
	-	GZ59_30960	putative exported protein
	-	GZ59_30970	hypothetical protein
>ArcA [nhmmer score 8.4 E-value 27.0 Pos=-208]
	-	GZ59_30980	hypothetical protein

	(terminator conf=76, tail_score=-4.22352)		
	-	GZ59_30990	hypothetical protein
	-	GZ59_31000	DEAD/DEAH box helicase domain protein
	-	GZ59_31010	molybdate ABC transporter, periplasmic binding protein
	-	GZ59_31020	putative ABC transporter, ATP-binding protein
	-	GZ59_31030	putative ABC-transporter, permease protein
	-	GZ59_31040	putative ABC-transporter, periplasmic-binding protein
>ModE [nhmmer score 17.5 E-value 0.036 Pos=-332]
>ArcA [nhmmer score 9.7 E-value 9.6 Pos=-127]
>Fur [nhmmer score 13.0 E-value 1.3 Pos=-121]
	-	GZ59_31050	alkanal monooxygenase subunit alpha
	(terminator conf=93, tail_score=-4.04397)		

>DcuR [nhmmer score 14.9 E-value 0.2 Pos=-30]
	-	GZ59_31200	pectate lyase
	pehX	GZ59_31190	exo-poly-alpha-D-galacturonosidase
	(terminator conf=100, tail_score=-3.39595)		

	(terminator conf=100, tail_score=-3.40444)		
	hsdR	GZ59_31320	type I restriction enzyme EcoEI R protein
	-	GZ59_31330	putative membrane protein
	-	GZ59_31340	hypothetical protein
>MetR [MAST score 1529.96 P-value 4e-06 Pos=-181]
	-	GZ59_31350	hypothetical protein
	metE2_2	GZ59_31360	5- methyltetrahydropteroyltriglutamate/homocysteine S-methyltransferase
	(terminator conf=78, tail_score=-3.70149)		

>RpoN alternative sigma factor [nhmmer score 11.0 E-value 3.1 Pos=-132]
	-	GZ59_31350	hypothetical protein
	metE2_2	GZ59_31360	5- methyltetrahydropteroyltriglutamate/homocysteine S-methyltransferase
	(terminator conf=78, tail_score=-3.70149)		

	-	GZ59_31430	hypothetical protein
	-	GZ59_31440	LysR-family transcriptional regulator
>Fur [nhmmer score 8.9 E-value 31.0 Pos=-162]
	-	GZ59_31450	hypothetical protein
	(terminator conf=89, tail_score=-4.58773)		

	-	GZ59_31460	PTS system, cellobiose-specific IIa component
>PmrA [nhmmer score 15.0 E-value 0.24 Pos=-190]
>Fur [nhmmer score 15.2 E-value 0.23 Pos=-164]
	sfuA	GZ59_31470	iron(III)-binding periplasmic protein
	(terminator conf=100, tail_score=-3.41051)		

>PmrA [nhmmer score 11.4 E-value 3.6 Pos=-80]
>FNR [nhmmer score 7.8 E-value 47.0 Pos=-227]
	arnB	GZ59_31560	UDP-4-amino-4-deoxy-L-arabinose--oxoglutarate aminotransferase
	arnC	GZ59_31550	Undecaprenyl-phosphate 4-deoxy-4-formamido-L-arabinose transferase
	arnA	GZ59_31540	bifunctional polymyxin resistance protein ArnA
	arnD	GZ59_31530	4-deoxy-4-formamido-L-arabinose- phosphoundecapren ol deformylase
	arnT	GZ59_31520	undecaprenyl phosphate-alpha-4-amino-4-deoxy-L-arabinose arabinosyl transferase
	arnE	GZ59_31510	4-amino-4-deoxy-L-arabinose-phosphoundecaprenol flippase subunit ArnE
	arnF	GZ59_31500	4-amino-4-deoxy-L-arabinose-phosphoundecaprenol flippase subunit ArnF

	(terminator conf=76, tail_score=-3.90729)		
	ugd	GZ59_31570	UDP-glucose 6-dehydrogenase
>Rob [nhmmer score 10.7 E-value 5.2 Pos=-298]
	-	GZ59_31580	putative diguanylate cyclase
	folD	GZ59_31590	bifunctional protein
	-	GZ59_31600	hypothetical protein
	(terminator conf=83, tail_score=-5.10461)		

	(terminator conf=100, tail_score=-5.06735)		
	-	GZ59_31620	DoxX family protein
>NarP [nhmmer score 8.4 E-value 37.0 Pos=-413]
>RcsB [nhmmer score 10.2 E-value 8.2 Pos=-375]
	ppiB	GZ59_31630	peptidyl-prolyl cis-trans isomerase B
	lpxH	GZ59_31640	UDP-2,3-diacylglucosamine hydrolase
	purE	GZ59_31650	phosphoribosylaminoimidazole carboxylase catalytic subunit
	purK	GZ59_31660	phosphoribosylaminoimidazole carboxylase ATPase subunit
	(terminator conf=100, tail_score=-2.90723)		

>PurR [nhmmer score 9.2 E-value 11.0 Pos=-129]
	purE	GZ59_31650	phosphoribosylaminoimidazole carboxylase catalytic subunit
	purK	GZ59_31660	phosphoribosylaminoimidazole carboxylase ATPase subunit
	(terminator conf=100, tail_score=-2.90723)		

	-	GZ59_31690	putative transcriptional regulator
	pstB_1	GZ59_31700	phosphate ABC transporter ATP-binding protein
	pstA_1	GZ59_31710	phosphate ABC transporter permease protein PstA
	pstC_1	GZ59_31720	phosphate ABC transporter permease protein PstC
>PhoB [nhmmer score 12.3 E-value 1.4 Pos=-96]
	ppk	GZ59_31730	polyphosphate kinase
	ppx	GZ59_31740	exopolyphosphatase

>FliA alternative sigma factor [nhmmer score 13.2 E-value 1.0 Pos=-138]
	-	GZ59_31750	putative motility protein
	(terminator conf=78, tail_score=-4.7254)		

	(terminator conf=95, tail_score=-4.7629)		
	galK	GZ59_31800	galactokinase
	galT	GZ59_31810	galactose-1-phosphate uridylyltransferase
>GalR [nhmmer score 9.5 E-value 9.3 Pos=-326], [nhmmer score 12.8 E-value 0.75 Pos=-238]
>CRP [nhmmer score 9.6 E-value 11.0 Pos=-174]
	galR	GZ59_31820	galactose operon repressor

>GalR [nhmmer score 10.8 E-value 3.4 Pos=-254]
>CRP [nhmmer score 5.7 E-value 250.0 Pos=-136]
	lamB	GZ59_31830	maltoporin
	(terminator conf=86, tail_score=-4.78149)		

	malK	GZ59_31840	maltose/maltodextrin transport ATP-binding protein
>GalR [nhmmer score 9.8 E-value 7.6 Pos=-333]
>CRP [nhmmer score 6.5 E-value 130.0 Pos=-303]
	malE	GZ59_31850	maltose-binding periplasmic protein
	malF	GZ59_31860	maltose transport system permease protein
	malG	GZ59_31870	maltose/maltodextrin transport permease protein
	-	GZ59_31880	putative arabinogalactan endo-1,4-beta-galactosidase

>BaeR [nhmmer score 17.6 E-value 0.016 Pos=-164]
>RcsB [MAST score 2165.58 P-value 5.82e-10 Pos=-164]
	mdtA	GZ59_31940	multidrug efflux transporter subunit MdtA
	mdtB	GZ59_31950	multidrug transporter subunit MdtB
	mdtC	GZ59_31960	multidrug transporter MdtC
	(terminator conf=76, tail_score=-3.29829)		

>FNR [nhmmer score 8.2 E-value 34.0 Pos=-157], [nhmmer score 10.3 E-value 6.2 Pos=-138]
	-	GZ59_32030	putative protease

	(terminator conf=100, tail_score=-4.70659)		
	guaA	GZ59_32220	GMP synthase, glutamine-hydrolyzing
	guaB	GZ59_32230	inosine-5'-monophosphate dehydrogenase
>PurR [nhmmer score 7.2 E-value 52.0 Pos=-108]
	xseA	GZ59_32240	exodeoxyribonuclease VII, large subunit

	ndk	GZ59_32390	nucleoside diphosphate kinase
>ArcA [nhmmer score 9.5 E-value 11.0 Pos=-244]
	aglA	GZ59_32400	PTS system, alpha-glucoside-specific IIbc component
	aglB	GZ59_32410	6-phospho-alpha-glucosidase
	sseA	GZ59_32420	3-mercaptopyruvate sulfurtransferase
	-	GZ59_32430	RpiR-family transcriptional regulator

>IscR [nhmmer score 11.7 E-value 1.3 Pos=-96]
	iscR	GZ59_32530	putative transcriptional regulator
	(terminator conf=100, tail_score=-4.40173)		

>Fur [nhmmer score 9.1 E-value 28.0 Pos=-72]
	yiuA	GZ59_32560	ferric-enterobactin ABC-transporter, substrate binding periplasmic protein
	yiuB	GZ59_32570	ferric-enterobactin ABC-transporter, permease component
	yiuC	GZ59_32580	ferric-enterobactin ABC transporter ATP-binding protein

>PurR [nhmmer score 9.5 E-value 8.1 Pos=-282]
	-	GZ59_32600	methyl-accepting chemotaxis protein
	-	GZ59_32590	hypothetical protein

>CpxR [nhmmer score 9.6 E-value 17.0 Pos=-152]
	hcaT	GZ59_32640	putative hydroxycinnamic acid transporter
	-	GZ59_32630	ABC transporter periplasmic component
	-	GZ59_32620	putative ABC-type nickel/cobalt efflux system, permease component
	-	GZ59_32610	Fe3+-hydroxamate ABC transporter, periplasmic component
	(terminator conf=100, tail_score=-5.68039)		

	(terminator conf=100, tail_score=-5.24129)		
	glyA	GZ59_32650	serine hydroxymethyltransferase
>PurR [nhmmer score 7.5 E-value 41.0 Pos=-223]
>NsrR [nhmmer score 12.6 E-value 1.1 Pos=-50]
	hmpX	GZ59_32660	flavohemoprotein
	(terminator conf=95, tail_score=-5.32699)		

>KdgR [nhmmer score 12.5 E-value 1.5 Pos=-214]
	paeY	GZ59_32670	pectin acetylesterase
	(terminator conf=95, tail_score=-3.33737)		

>RpoN alternative sigma factor [nhmmer score 13.6 E-value 0.43 Pos=-34]
>Fur [nhmmer score 10.0 E-value 13.0 Pos=-79]
>GlrR [nhmmer score 10.8 E-value 5.1 Pos=-161], [nhmmer score 13.7 E-value 0.54 Pos=-224], [nhmmer score 10.0 E-value 9.2 Pos=-256]
>FNR [nhmmer score 7.0 E-value 87.0 Pos=-201]
	glmY	GZ59_32740	-
	(terminator)		

	(terminator conf=93, tail_score=-5.15381)		
	purL	GZ59_32750	phosphoribosylformylglycinamidine synthase
>PurR [nhmmer score 9.9 E-value 6.3 Pos=-100]
	mltF	GZ59_32760	Membrane-bound lytic murein transglycosylase F

	(terminator conf=89, tail_score=-4.55295)		
	-	GZ59_32830	putative hemagglutinin/hemolysin-related protein
>RcsB [nhmmer score 8.9 E-value 22.0 Pos=-195]
>FNR [nhmmer score 7.1 E-value 82.0 Pos=-111]
	aggA	GZ59_32840	agglutination protein
	-	GZ59_32850	type I secretion system ATPase
	-	GZ59_32860	HlyD family secretion protein
	(terminator conf=100, tail_score=-5.18995)		

>RcsB [nhmmer score 7.5 E-value 68.0 Pos=-308]
	-	GZ59_32870	Diguanylate cyclase with PAS/PAC and GAF sensors
	(terminator conf=100, tail_score=-5.33331)		

	-	GZ59_32880	C-di-GMP phosphodiesterase
>OxyR [nhmmer score 7.8 E-value 55.0 Pos=-396]
>FNR [nhmmer score 6.5 E-value 130.0 Pos=-331]
	-	GZ59_32890	putative ferredoxin

>RpoE alternative sigma factor [nhmmer score 9.2 E-value 17.0 Pos=-112]
	rpoE	GZ59_33010	RNA polymerase sigma-E factor
	rseA	GZ59_33000	sigma-E factor negative regulator
	rseB	GZ59_32990	sigma-E factor regulatory protein RseB
	rseC	GZ59_32980	sigma-E factor regulatory protein RseC

>FliA alternative sigma factor [nhmmer score 8.3 E-value 41.0 Pos=-119]
	grcA	GZ59_33050	autonomous glycyl radical cofactor GrcA
	(terminator conf=100, tail_score=-5.4492)		

	(terminator conf=100, tail_score=-5.4492)		
	grcA	GZ59_33050	autonomous glycyl radical cofactor GrcA
>FNR [nhmmer score 12.5 E-value 1.1 Pos=-231], [nhmmer score 13.0 E-value 0.76 Pos=-178]
>PmrA [nhmmer score 10.9 E-value 5.2 Pos=-224]
	ung	GZ59_33060	uracil-DNA glycosylase

>SdaR [nhmmer score 10.0 E-value 6.0 Pos=-82]
	sdaR	GZ59_33240	Glycerate-responsive transcriptional regulator for hexarate utilization

>RpoE alternative sigma factor [nhmmer score 7.5 E-value 68.0 Pos=-110]
	degP	GZ59_33250	protease Do
	(terminator conf=100, tail_score=-4.00066)		

>FliA alternative sigma factor [nhmmer score 8.8 E-value 28.0 Pos=-144]
	-	GZ59_33290	putative lipoprotein
	(terminator conf=100, tail_score=-5.77571)		

	futC	GZ59_33530	Ferric iron (Fe3+) ABC transporter, ATP-binding protein
	futB	GZ59_33540	Ferric iron (Fe3+) ABC transporter, permease protein
>Fur [nhmmer score 8.8 E-value 34.0 Pos=-299]
	-	GZ59_33550	putative exported protein
	speE	GZ59_33560	spermidine synthase
	speD	GZ59_33570	S-adenosylmethionine decarboxylase proenzyme

>NrdR [nhmmer score 7.0 E-value 72.0 Pos=-130]
	nrdH	GZ59_33580	putative glutaredoxin
	nrdI	GZ59_33590	NrdI protein
	nrdE	GZ59_33600	ribonucleoside-diphosphate reductase, alpha subunit
	nrdF	GZ59_33610	ribonucleoside-diphosphate reductase 2 beta chain
	(terminator conf=87, tail_score=-3.09878)		

	(terminator conf=100, tail_score=-4.8143)		
	tyrA	GZ59_33820	T-protein
	aroF	GZ59_33830	phospho-2-dehydro-3-deoxyheptonate aldolase, Tyr-sensitive
>TyrR [nhmmer score 10.9 E-value 4.9 Pos=-127]
	yehT	GZ59_33840	Stationary phase response regulator inducing yjiY
	-	GZ59_33850	hypothetical protein

>LexA [nhmmer score 14.0 E-value 0.47 Pos=-102]
	recA	GZ59_34060	DNA strand exchange and recombination protein
	-	GZ59_34050	regulatory protein RecX
	alaS	GZ59_34040	alanyl-tRNA synthetase
	(terminator conf=93, tail_score=-4.96848)		

	-	GZ59_34080	hypothetical protein
>FNR [nhmmer score 8.8 E-value 20.0 Pos=-332]
>NarP [nhmmer score 9.8 E-value 13.0 Pos=-40]
	-	GZ59_34090	hypothetical protein
	marC	GZ59_34100	multiple antibiotic resistance protein

>RcsB [nhmmer score 7.4 E-value 76.0 Pos=-416]
	-	GZ59_34190	hypothetical protein
	(terminator conf=93, tail_score=-5.02323)		

>RcsB [nhmmer score 6.8 E-value 120.0 Pos=-230]
	-	GZ59_34220	YD repeat protein
	-	GZ59_34210	YD repeat protein
	-	GZ59_34200	hypothetical protein

>ScrR [nhmmer score 12.4 E-value 0.77 Pos=-51]
>RpoN alternative sigma factor [nhmmer score 13.1 E-value 0.63 Pos=-89]
>VasH [nhmmer score 22.9 E-value 0.00047 Pos=-244]
>CRP [nhmmer score 5.8 E-value 220.0 Pos=-481]
	hcpC	GZ59_34440	type VI secretion system effector, Hcp1 family
	(terminator conf=100, tail_score=-5.06052)		

	-	GZ59_34690	integrase family protein
	-	GZ59_34700	hypothetical protein
>RcsB [nhmmer score 9.8 E-value 11.0 Pos=-39]
	-	GZ59_34710	GDSL-like Lipase/Acylhydrolase
	(terminator conf=100, tail_score=-5.252)		

	-	GZ59_34740	-
>RcsB [nhmmer score 6.9 E-value 110.0 Pos=-157]
	-	GZ59_34750	putative exported protein
	(terminator conf=100, tail_score=-3.21912)		

>LexA [nhmmer score 15.1 E-value 0.21 Pos=-37]
	dinB	GZ59_34820	DNA polymerase IV
	(terminator conf=89, tail_score=-2.74605)		

	-	GZ59_34860	hypothetical protein
	lpcA	GZ59_34870	phosphoheptose isomerase
>ArcA [nhmmer score 7.9 E-value 38.0 Pos=-179]
>FadR [nhmmer score 9.1 E-value 18.0 Pos=-128]
	fadE	GZ59_34880	acyl-coenzyme A dehydrogenase
	(terminator conf=100, tail_score=-4.08887)		

	mtrK	GZ59_34900	5-methylthioribose kinase
>MetJ [nhmmer score 13.5 E-value 0.49 Pos=-72]
	-	GZ59_34910	putative translation initiation factor EIF-2B

>FNR [nhmmer score 8.5 E-value 26.0 Pos=-326]
	-	GZ59_34980	type VI secretion protein VgrG
	-	GZ59_34970	hypothetical protein
	-	GZ59_34960	putative membrane protein
	-	GZ59_34950	hypothetical protein
	-	GZ59_34940	hypothetical protein
	-	GZ59_34930	hypothetical protein
	-	GZ59_34920	hypothetical protein

	(terminator conf=100, tail_score=-2.8664)		
	mtnD2	GZ59_34990	Acireductone dioxygenase 2
	mtnC	GZ59_35000	Enolase-phosphatase E1
	mtnB	GZ59_35010	methylthioribulose-1-phosphate dehydratase
>MetJ [nhmmer score 12.8 E-value 0.82 Pos=-94]
	-	GZ59_35020	putative aminotransferase
	-	GZ59_35030	putative carbon-nitrogen hydrolase

>RpoN alternative sigma factor [nhmmer score 14.7 E-value 0.19 Pos=-102]
>CpxR [nhmmer score 7.5 E-value 88.0 Pos=-117]
	-	GZ59_35090	putative amino acid ABC transporter, substrate binding protein
	-	GZ59_35080	putative amino acid ABC transporter, permease protein
	-	GZ59_35070	polar amino acid ABC transporter, inner membrane subunit
	-	GZ59_35060	putative amino acid ABC transporter, ATP-binding protein
	-	GZ59_35050	purine catabolism protein
	-	GZ59_35040	amidase, hydantoinase/carbamoylase family

>FNR [nhmmer score 12.0 E-value 1.6 Pos=-163]
	emrR	GZ59_35250	negative regulator of multidrug resistance

	gmhB	GZ59_35440	D,D-heptose 1,7-bisphosphate phosphatase
>MetJ [nhmmer score 11.4 E-value 2.4 Pos=-90]
	metN	GZ59_35450	D-methionine transport ATP-binding protein
	metI	GZ59_35460	D-methionine transport system permease protein
	metQ	GZ59_35470	D-methionine-binding lipoprotein
	(terminator conf=100, tail_score=-4.15703)		

>RpoE alternative sigma factor [nhmmer score 8.0 E-value 46.0 Pos=-358]
	nlpD	GZ59_35520	Activator of AmiC murein hydrolase activity
	rpoS	GZ59_35510	RNA polymerase sigma factor
	(terminator conf=100, tail_score=-5.67063)		

	(terminator conf=100, tail_score=-3.80461)		
	-	GZ59_35700	c-di-GMP binding protein
>Fur [nhmmer score 8.5 E-value 44.0 Pos=-424], [nhmmer score 10.6 E-value 8.3 Pos=-219]
>Rob [nhmmer score 11.5 E-value 2.9 Pos=-222]
	-	GZ59_35710	diguanylate phosphodiesterase

	-	GZ59_35730	periplasmic binding protein precursor
>CRP [nhmmer score 6.5 E-value 130.0 Pos=-273]
	-	GZ59_35740	putative polygalacturonase
	-	GZ59_35750	putative 6-pyruvoyl tetrahydrobiopterin synthase

>RhaS [nhmmer score 27.2 E-value 1.5e-05 Pos=-124]
	rhiT	GZ59_35830	olgogalacturonide transporter
	rhiN_2	GZ59_35820	plant-inducible protein
	(terminator conf=87, tail_score=-3.05384)		

	-	GZ59_35840	LysR-family transcriptional regulator
>Mlc [nhmmer score 10.4 E-value 9.3 Pos=-140]
	calB	GZ59_35850	coniferyl aldehyde dehydrogenase
	-	GZ59_35860	hypothetical protein
	(terminator conf=100, tail_score=-2.79796)		

>ModE [nhmmer score 14.0 E-value 0.47 Pos=-62]
	-	GZ59_35880	putative TonB dependent outer membrane transporter for molybdenum
	-	GZ59_35870	periplasmic binding protein
	(terminator conf=100, tail_score=-4.56597)		

>SdaR [nhmmer score 12.1 E-value 1.2 Pos=-359]
	gudX	GZ59_36000	putative glucarate dehydratase
	gudD	GZ59_35990	glucarate dehydratase
	garL	GZ59_35980	2-dehydro-3-deoxyglucarate aldolase
	garR	GZ59_35970	2-hydroxy-3-oxopropionate reductase
	-	GZ59_35960	glycerate kinase

	(terminator conf=100, tail_score=-4.68612)		
	gudP	GZ59_36010	putative glucarate transporter
>SdaR [nhmmer score 11.3 E-value 2.2 Pos=-316], [nhmmer score 11.9 E-value 1.4 Pos=-140]
>CRP [nhmmer score 9.3 E-value 14.0 Pos=-204]
	garD	GZ59_36020	(D)-galactarate dehydrogenase

>PhoP [nhmmer score 12.3 E-value 1.9 Pos=-25]
	garD	GZ59_36020	(D)-galactarate dehydrogenase

>FliA alternative sigma factor [nhmmer score 8.4 E-value 37.0 Pos=-80]
	flxA	GZ59_36050	FlxA-like family protein
	(terminator conf=93, tail_score=-5.14563)		

	(terminator conf=100, tail_score=-5.54192)		
	-	GZ59_36170	methyl-accepting chemotaxis protein
>CRP [nhmmer score 6.8 E-value 100.0 Pos=-194]
	ppa	GZ59_36180	inorganic pyrophosphatase
	(terminator conf=100, tail_score=-5.38054)		

	(terminator conf=91, tail_score=-4.77036)		
	ytfP	GZ59_36190	Gamma-glutamyl cyclotransferase (GGCT) domain protein
	tamB	GZ59_36200	Translocation and assembly module for autotransporter export, inner membrane subunit
	tamA	GZ59_36210	Translocation and assembly module for autotransporter export, outer membrane subunit
>ArcA [nhmmer score 10.9 E-value 3.8 Pos=-114]
	msrA	GZ59_36220	peptide methionine sulfoxide reductase
	(terminator conf=82, tail_score=-4.19953)		

	(terminator conf=100, tail_score=-3.70568)		
	-	GZ59_36240	hypothetical protein
>CpxR [nhmmer score 8.7 E-value 34.0 Pos=-202]
	ytfJ	GZ59_36250	expressed periplasmic protein

	(terminator conf=93, tail_score=-3.72324)		
	-	GZ59_36290	putative exported protein
>ArcA [nhmmer score 8.1 E-value 32.0 Pos=-142]
	ipdC	GZ59_36300	indole-3-pyruvate decarboxylase
	(terminator conf=76, tail_score=-3.03124)		

>NarP [nhmmer score 6.5 E-value 170.0 Pos=-81]
>NsrR [nhmmer score 17.0 E-value 0.035 Pos=-49]
	ytfE	GZ59_36310	iron-sulfur cluster repair protein YtfE
	(terminator conf=100, tail_score=-4.83243)		

	(terminator conf=100, tail_score=-4.78157)		
	fklB	GZ59_36320	FkbP-type peptidyl-prolyl cis-trans isomerase
>CpxR [nhmmer score 7.0 E-value 140.0 Pos=-383]
	-	GZ59_36340	Opacity-associated protein A LysM-like domain protein

	(terminator conf=100, tail_score=-4.11216)		
	rplI	GZ59_36360	50S ribosomal protein L9
	rpsR	GZ59_36370	30S ribosomal protein S18
	priB	GZ59_36380	primosomal replication protein N
	rpsF	GZ59_36390	30S ribosomal protein S6
	-	GZ59_36400	hypothetical protein
>FNR [nhmmer score 7.8 E-value 46.0 Pos=-149], [nhmmer score 13.3 E-value 0.6 Pos=-126]
	-	GZ59_36410	methyl-accepting chemotaxis protein

>FliA alternative sigma factor [nhmmer score 10.0 E-value 11.0 Pos=-78]
	-	GZ59_36410	methyl-accepting chemotaxis protein

	-	GZ59_36440	putative exported protein
	-	GZ59_36450	hypothetical protein
>PhoP [nhmmer score 9.3 E-value 21.0 Pos=-100]
	-	GZ59_36460	putative lipoprotein

>SlyA [nhmmer score 8.2 E-value 45.0 Pos=-180], [nhmmer score 9.0 E-value 24.0 Pos=-165]
	-	GZ59_36520	Diguanylate cyclase with PAS/PAC and GAF sensors

	celB	GZ59_36740	PTS system, cellobiose-specific IIB component
	celH	GZ59_36750	putative 6-phospho-beta-glucosidase
	celC	GZ59_36760	PTS system,cellobiose-specific IIC component
>CelR [nhmmer score 13.6 E-value 0.42 Pos=-194], [nhmmer score 11.6 E-value 1.9 Pos=-130], [nhmmer score 12.6 E-value 0.88 Pos=-99]
	celA	GZ59_36770	PTS system, cellobiose-specific IIa component
	celR	GZ59_36780	LacI family transcriptional regulator

	lysA	GZ59_36810	diaminopimelate decarboxylase
>LysR [nhmmer score 9.0 E-value 21.0 Pos=-45]
	lysR	GZ59_36820	transcriptional activator protein LysR

>PspF [nhmmer score 12.0 E-value 1.8 Pos=-154]
>RpoN alternative sigma factor [nhmmer score 10.3 E-value 5.7 Pos=-81]
	pspG	GZ59_36900	phage shock protein G
	(terminator conf=100, tail_score=-3.56325)		

>RcsB [nhmmer score 7.7 E-value 57.0 Pos=-51]
	-	GZ59_37190	CRISPR-associated protein, Csy1 family
	-	GZ59_37200	CRISPR-associated protein, Csy2 family
	-	GZ59_37210	CRISPR-associated protein Cas5
	-	GZ59_37220	CRISPR-associated protein Csy4

	-	GZ59_37330	hypothetical protein
	uvrA	GZ59_37340	excision nuclease subunit A
>LexA [nhmmer score 10.9 E-value 5.2 Pos=-157]
	ssb	GZ59_37350	single-strand binding protein
	(terminator conf=100, tail_score=-5.1417)		

	rhiR	GZ59_37420	LacI-family transcriptional regulator
	rhiF	GZ59_37430	ABC transporter, membrane spanning protein
	rhiG	GZ59_37440	ABC transporter, membrane spanning protein
	rhiK	GZ59_37450	ABC transporter, ATP-binding protein
	rhiN	GZ59_37460	glycosyl hydrolase family 88
	-	GZ59_37470	hypothetical protein
>RhiR [nhmmer score 20.0 E-value 0.0041 Pos=-311], [nhmmer score 20.8 E-value 0.0023 Pos=-115]
>CRP [nhmmer score 14.3 E-value 0.25 Pos=-232]
>FNR [nhmmer score 6.6 E-value 120.0 Pos=-231], [nhmmer score 11.2 E-value 3.1 Pos=-209]
	rhiL	GZ59_37480	putative rhamnogalacturonides ABC transporter, substrate-binding protein
	gpsK_1	GZ59_37490	glucosamine kinase
	gpsK_2	GZ59_37500	glucosamine kinase
	-	GZ59_37510	putative calcineurin-like phosphoesterase
	(terminator conf=100, tail_score=-3.54543)		

>Zur [nhmmer score 19.5 E-value 0.0048 Pos=-140]
	-	GZ59_37520	metal ion ABC transporter, ATP binding protein
	-	GZ59_37530	metal ion ABC transporter, permease protein
	-	GZ59_37540	ABC transporter substrate-binding protein

	(terminator conf=79, tail_score=-4.3739)		
	-	GZ59_37560	4-hydroxythreonine-4-phosphate dehydrogenase
	-	GZ59_37570	hypothetical protein
>CRP [nhmmer score 9.4 E-value 12.0 Pos=-179]
	-	GZ59_37580	putative alcohol dehydrogenase
	dapA2	GZ59_37590	putative dihydrodipicolinate synthase
	-	GZ59_37600	putative sodium:solute symporter
	-	GZ59_37610	Putative glycosyl hydrolase, BNR repeat protein
	(terminator conf=100, tail_score=-3.96624)		

>Rob [nhmmer score 12.9 E-value 1.0 Pos=-410]
>CRP [nhmmer score 7.8 E-value 46.0 Pos=-356]
>FNR [nhmmer score 12.4 E-value 1.2 Pos=-355]
	pflD	GZ59_37640	formate C-acetyltransferase
	pflC	GZ59_37650	formate-C-acetyltransferase activating enzyme
	(terminator conf=100, tail_score=-3.73775)		

	sgaR	GZ59_37680	Ascorbate utilization transcriptional regulator SgaR, LacI family
>SgaR [nhmmer score 11.9 E-value 1.1 Pos=-90]
>CRP [nhmmer score 7.3 E-value 67.0 Pos=-75]
	sgaA	GZ59_37690	Ascorbate-specific PTS system, EIIA component
	sgaB	GZ59_37700	Ascorbate-specific PTS system, EIIB component
	sgaT	GZ59_37710	Ascorbate-specific PTS system, EIIC component
	tal	GZ59_37720	fructose-6-phosphate aldolase
	(terminator conf=78, tail_score=-4.08216)		

	(terminator conf=100, tail_score=-5.64274)		
	acnB	GZ59_37740	aconitate hydratase 2
>CRP [nhmmer score 6.4 E-value 140.0 Pos=-303]
	-	GZ59_37750	putative exported protein
	-	GZ59_37760	ArsR-family transcriptional regulator
	(terminator conf=87, tail_score=-3.57971)		

>KdgR [nhmmer score 19.6 E-value 0.0065 Pos=-35]
	-	GZ59_37800	putative exported hydrolase

>PdhR [nhmmer score 18.3 E-value 0.012 Pos=-52]
>OxyR [nhmmer score 9.5 E-value 14.0 Pos=-49]
	pdhR	GZ59_37860	pyruvate dehydrogenase complex repressor
	aceE	GZ59_37840	pyruvate dehydrogenase e1 component
	aceF	GZ59_37830	pyruvate dehydrogenase complex dihydrolipoamide acetyltransferase
	(terminator conf=100, tail_score=-5.31275)		

	(terminator conf=100, tail_score=-5.31275)		
	aceF	GZ59_37830	pyruvate dehydrogenase complex dihydrolipoamide acetyltransferase
	aceE	GZ59_37840	pyruvate dehydrogenase e1 component
	pdhR	GZ59_37860	pyruvate dehydrogenase complex repressor
>FruR [nhmmer score 8.4 E-value 19.0 Pos=-433]
>ArgR [nhmmer score 15.8 E-value 0.11 Pos=-411]
	aroP	GZ59_37870	aromatic amino acid transport protein
	(terminator conf=100, tail_score=-4.51363)		

>TyrR [nhmmer score 11.0 E-value 4.5 Pos=-92]
	aroP	GZ59_37870	aromatic amino acid transport protein
	(terminator conf=100, tail_score=-4.51363)		

>GalR [nhmmer score 9.3 E-value 11.0 Pos=-80]
	-	GZ59_37880	Glycoside/pentoside/hexuronide transporter
	-	GZ59_37890	putative alpha-N-arabinofuranosidase

	ampE	GZ59_37900	putative membrane-bound sensory transducer
	ampD	GZ59_37910	anhydro-N-acetylmuramyl-tripeptide amidase
>OxyR [nhmmer score 6.4 E-value 160.0 Pos=-266], [nhmmer score 6.6 E-value 140.0 Pos=-59]
>CRP [nhmmer score 13.6 E-value 0.46 Pos=-172]
>FNR [nhmmer score 7.7 E-value 52.0 Pos=-171]
>DeoR [nhmmer score 9.9 E-value 12.0 Pos=-168]
>PurR [nhmmer score 9.2 E-value 11.0 Pos=-128]
	tsx	GZ59_37920	nucleoside-specific channel-forming protein
	(terminator conf=76, tail_score=-4.16943)		

>RpoE alternative sigma factor [nhmmer score 7.4 E-value 73.0 Pos=-179]
	tsx	GZ59_37920	nucleoside-specific channel-forming protein
	(terminator conf=76, tail_score=-4.16943)		

>RpoE alternative sigma factor [nhmmer score 6.3 E-value 170.0 Pos=-265]
	ampD	GZ59_37910	anhydro-N-acetylmuramyl-tripeptide amidase
	ampE	GZ59_37900	putative membrane-bound sensory transducer

>Fur [nhmmer score 9.5 E-value 19.0 Pos=-82]
	nadC	GZ59_37930	nicotinate-nucleotide pyrophosphorylase, carboxylating
	(terminator conf=77, tail_score=-4.30177)		

>RcsB [nhmmer score 9.0 E-value 22.0 Pos=-318]
	mraZ	GZ59_38200	cell division protein MraZ
	mraW	GZ59_38190	S-adenosyl-methyltransferase
	ftsL	GZ59_38180	cell division protein FtsL
	ftsI	GZ59_38170	peptidoglycan synthetase
	murE	GZ59_38160	UDP-N-acetylmuramoylalanyl-D-glutamate--2, 6-diaminopimelate ligase
	murF	GZ59_38150	UDP-N-acetylmuramoyl-tripeptide--D-alanyl-D- alanine ligase
	mraY	GZ59_38140	phospho-N-acetylmuramoyl-pentapeptide- transferase
	murD	GZ59_38130	UDP-N-acetylmuramoylalanine--D-glutamate ligase
	ftsW	GZ59_38120	cell division protein FtsW
	murG	GZ59_38110	UDP-N-acetylglucosamine--N-acetylmuramyl- (pentapeptide) pyrophosphoryl-undecaprenol N-acetylglucosamine transferase
	murC	GZ59_38100	UDP-N-acetylmuramate--L-alanine ligase
	ddlB	GZ59_38090	D-alanine--D-alanine ligase B
	ftsQ	GZ59_38080	cell division protein FtsQ
	ftsA	GZ59_38070	cell division protein FtsA
	ftsZ	GZ59_38060	cell division protein FtsZ
	lpxC	GZ59_38050	UDP-3-O-(R-3-hydroxymyristoyl)-N- acetylglucosamin e deacetylase

	lcfH	GZ59_38250	putative long-chain-fatty-acid--CoA ligase
>FabR [nhmmer score 13.6 E-value 0.42 Pos=-372]
	leuA	GZ59_38270	2-isopropylmalate synthase
	leuB	GZ59_38280	3-isopropylmalate dehydrogenase
	leuC	GZ59_38290	3-isopropylmalate dehydratase large subunit
	leuD	GZ59_38300	3-isopropylmalate dehydratase small subunit
	(terminator conf=100, tail_score=-5.75538)		

>LexA [nhmmer score 9.2 E-value 19.0 Pos=-67]
	polB	GZ59_38510	DNA polymerase II
	hepA	GZ59_38520	RNA polymerase associated protein
	rluA	GZ59_38530	ribosomal large subunit pseudouridine synthase A

>ArgR [nhmmer score 14.1 E-value 0.43 Pos=-53]
	carA	GZ59_38690	carbamoyl-phosphate synthase small chain
	carB	GZ59_38680	carbamoyl-phosphate synthase large chain
	(terminator conf=100, tail_score=-4.72272)		

>NhaR [nhmmer score 6.2 E-value 190.0 Pos=-125]
	nhaA	GZ59_38780	Na+/H+ antiporter NhaA
	nhaR	GZ59_38770	transcriptional activator of cation transport
	(terminator conf=100, tail_score=-5.75945)		

>RpoH heat shock alternative sigma factor [nhmmer score 15.0 E-value 0.12 Pos=-217]
	dnaK	GZ59_38810	chaperone protein DnaK
	-	GZ59_38800	-
	dnaJ	GZ59_38790	chaperone protein DnaJ
	(terminator conf=100, tail_score=-5.93809)		

>TyrR [nhmmer score 10.2 E-value 8.6 Pos=-69]
>FliA alternative sigma factor [nhmmer score 8.4 E-value 38.0 Pos=-95]
	-	GZ59_38830	MFC transporter
	(terminator conf=100, tail_score=-3.53811)		

	(terminator conf=100, tail_score=-3.53811)		
	-	GZ59_38830	MFC transporter
	mog	GZ59_38840	molybdopterin biosynthesis protein
>NarP [nhmmer score 6.8 E-value 140.0 Pos=-156]
	-	GZ59_38850	diguanylate cyclase
	(terminator conf=100, tail_score=-4.82901)		

	-	GZ59_38920	putative RNA methyltransferase
>FNR [nhmmer score 9.4 E-value 13.0 Pos=-342]
	arcA	GZ59_38930	aerobic respiration control protein
	(terminator conf=100, tail_score=-4.8143)		

>TrpR [nhmmer score 16.5 E-value 0.078 Pos=-31]
	trpR	GZ59_38980	Trp operon repressor

>CRP [nhmmer score 6.1 E-value 180.0 Pos=-196]
>FNR [nhmmer score 7.1 E-value 78.0 Pos=-195]
>KdgR [nhmmer score 10.4 E-value 7.2 Pos=-202]
	-	GZ59_39010	methyl-accepting chemotaxis protein
	(terminator conf=100, tail_score=-4.56367)		

>PurR [nhmmer score 7.6 E-value 37.0 Pos=-99]
	serA	GZ59_39040	D-3-phosphoglycerate dehydrogenase

>FruR [nhmmer score 12.1 E-value 1.1 Pos=-122]
	epd	GZ59_39120	D-erythrose 4-phosphate dehydrogenase
	pgk	GZ59_39110	phosphoglycerate kinase
	fbaA	GZ59_39100	fructose-bisphosphate aldolase class II
	(terminator conf=95, tail_score=-3.3422)		

	(terminator conf=100, tail_score=-5.60864)		
	-	GZ59_39160	arginine decarboxylase
	-	GZ59_39170	hypothetical protein
>MetJ [nhmmer score 8.2 E-value 28.0 Pos=-74]
	metK	GZ59_39180	S-adenosylmethionine synthetase
	(terminator conf=93, tail_score=-3.8591)		

>CRP [nhmmer score 11.1 E-value 3.2 Pos=-65]
>OxyR [nhmmer score 8.5 E-value 32.0 Pos=-99]
	ahpC	GZ59_39410	alkyl hydroperoxide reductase C22 protein
	(terminator conf=100, tail_score=-4.37092)		

	(terminator conf=100, tail_score=-4.37092)		
	ahpC	GZ59_39410	alkyl hydroperoxide reductase C22 protein
	-	GZ59_39420	putative membrane protein
>DcuR [nhmmer score 12.7 E-value 1.0 Pos=-103]
	-	GZ59_39430	hypothetical protein

>CRP [nhmmer score 6.2 E-value 170.0 Pos=-38]
>Fur [nhmmer score 8.7 E-value 38.0 Pos=-184]
>SlyA [nhmmer score 8.6 E-value 32.0 Pos=-193]
	-	GZ59_39450	putative exported protein

>RpoN alternative sigma factor [nhmmer score 8.9 E-value 16.0 Pos=-139]
	-	GZ59_39540	ABC transporter, substrate binding protein
	-	GZ59_39530	ABC transporter protein, membrane protein
	-	GZ59_39520	ABC transporter related

	-	GZ59_39610	-
	-	GZ59_39620	-
	orn	GZ59_39630	oligoribonuclease
>FNR [nhmmer score 8.6 E-value 25.0 Pos=-222]
	rsgA	GZ59_39640	putative ribosome biogenesis GTPase RsgA
	-	GZ59_39650	phosphatidylserine decarboxylase
	bspA	GZ59_39660	putative mechanosensitive ion channel

	(terminator conf=87, tail_score=-4.44819)		
	poxA	GZ59_39670	putative lysyl-tRNA synthetase
>Rob [nhmmer score 13.7 E-value 0.53 Pos=-240]
>Fur [nhmmer score 8.7 E-value 36.0 Pos=-60]
	frdA	GZ59_39680	fumarate reductase flavoprotein subunit
	frdB	GZ59_39690	fumarate reductase iron-sulfur protein
	frdC	GZ59_39700	fumarate reductase 15 kDa hydrophobic protein
	frdD	GZ59_39710	fumarate reductase 13 kDa hydrophobic protein
	(terminator conf=100, tail_score=-3.54488)		

	(terminator conf=100, tail_score=-2.72511)		
	nptA	GZ59_39810	putative sodium/phosphate cotransporter
>DcuR [nhmmer score 15.3 E-value 0.15 Pos=-146]
	dasS	GZ59_39820	divalent anion:sodium symporter
	(terminator conf=93, tail_score=-4.36914)		

>Fur [nhmmer score 9.9 E-value 14.0 Pos=-47]
	foxA	GZ59_39830	ferrioxamine B receptor
	(terminator conf=91, tail_score=-4.63928)		

>KdgR [nhmmer score 9.4 E-value 16.0 Pos=-85]
	-	GZ59_39910	hypothetical protein
	-	GZ59_39900	hypothetical protein
	-	GZ59_39890	hypothetical protein
	-	GZ59_39880	putative phage regluatory protein
	-	GZ59_39870	phage regulatory protein
	(terminator conf=100, tail_score=-5.06451)		

>HexR [nhmmer score 11.0 E-value 5.9 Pos=-195]
>MetR [nhmmer score 10.3 E-value 8.7; this site was probably controlling metH before prophage insertion Pos=-112]
>FliA alternative sigma factor [nhmmer score 9.9 E-value 12.0 Pos=-106]
>CpxR [nhmmer score 9.3 E-value 23.0 Pos=-47]
	iclR	GZ59_40370	acetate operon repressor
	(terminator conf=100, tail_score=-3.54741)		

>IclR [nhmmer score 26.1 E-value 4.8e-05 Pos=-136]
	aceB	GZ59_40400	malate synthase A
	aceA	GZ59_40390	isocitrate lyase
	(terminator conf=93, tail_score=-3.83502)		

>MetJ [nhmmer score 15.4 E-value 0.11 Pos=-48]
>MetR [nhmmer score 10.7 E-value 6.4 Pos=-116]
	metA	GZ59_40410	homoserine O-succinyltransferase
	(terminator conf=100, tail_score=-5.9873)		

>Fur [nhmmer score 12.9 E-value 1.3 Pos=-129]
	bfd	GZ59_40900	bacterioferritin-associated ferredoxin
	bfr	GZ59_40890	bacterioferritin

	(terminator conf=100, tail_score=-3.6502)		
	fusA	GZ59_40920	elongation factor G
	rpsG	GZ59_40930	30S ribosomal subunit protein S7
	rpsL	GZ59_40940	30S ribosomal subunit protein S12
	dsrH	GZ59_40950	putative intracellular sulfur oxidation protein
	dsrF	GZ59_40960	putative intracellular sulfur oxidation protein
	dsrE	GZ59_40970	putative intracellular sulfur oxidation protein
	-	GZ59_40980	YheO domain protein
>PmrA [nhmmer score 13.4 E-value 0.77 Pos=-78]
	pmrC	GZ59_40990	putative sulfatase
	pmrA	GZ59_41000	two-component response regulator
	pmrB	GZ59_41010	two-component sensor kinase

>SlyA [nhmmer score 13.2 E-value 0.96 Pos=-69]
	pabA	GZ59_41220	glutamine amidotransferase of anthranilate synthase
	argD	GZ59_41210	acetylornithine/succinyldiaminopimelate aminotransferase
	(terminator conf=100, tail_score=-5.5112)		

	(terminator conf=100, tail_score=-5.5112)		
	argD	GZ59_41210	acetylornithine/succinyldiaminopimelate aminotransferase
	pabA	GZ59_41220	glutamine amidotransferase of anthranilate synthase
>CpxR [nhmmer score 7.0 E-value 130.0 Pos=-421]
>CRP [nhmmer score 10.3 E-value 6.0 Pos=-357]
	pelA	GZ59_41230	pectate lyase I
	(terminator conf=100, tail_score=-5.00884)		

>SlyA [nhmmer score 13.7 E-value 0.63 Pos=-482]
>CRP [nhmmer score 7.1 E-value 77.0 Pos=-407], [nhmmer score 6.1 E-value 180.0 Pos=-348]
>FNR [nhmmer score 9.2 E-value 15.0 Pos=-406]
>KdgR [nhmmer score 14.5 E-value 0.32 Pos=-290], [nhmmer score 9.4 E-value 16.0 Pos=-103]
	pelC	GZ59_41250	pectate lyase III
	(terminator conf=100, tail_score=-4.99861)		

>CpxR [nhmmer score 11.9 E-value 3.0 Pos=-91]
	ppiA	GZ59_41270	peptidyl-prolyl cis-trans isomerase cyclophilin type
	(terminator conf=78, tail_score=-3.66803)		

	(terminator conf=82, tail_score=-3.99275)		
	-	GZ59_41280	ABC transporter ATP-binding protein
	-	GZ59_41290	ABC transporter related
	-	GZ59_41300	ABC transporter permease protein
	-	GZ59_41310	D-ala-D-ala transporter subunit
	-	GZ59_41320	ABC transporter, substrate binding protein
	-	GZ59_41330	putative mandelate racemase / muconate lactonizing enzyme
>CRP [nhmmer score 6.3 E-value 150.0 Pos=-496], [nhmmer score 6.7 E-value 110.0 Pos=-342]
>KdgR [nhmmer score 15.0 E-value 0.21 Pos=-455]
>SdaR [nhmmer score 11.9 E-value 1.4 Pos=-362]
	nirB	GZ59_41340	nitrite reductase [NAD(P)H] large subunit
	nirD	GZ59_41350	nitrite reductase [NAD(P)H] small subunit
	cysG2	GZ59_41360	siroheme synthase
	(terminator conf=100, tail_score=-3.62775)		

>NarP [nhmmer score 9.4 E-value 18.0 Pos=-100]
>FNR [nhmmer score 12.1 E-value 1.6 Pos=-74]
	nirB	GZ59_41340	nitrite reductase [NAD(P)H] large subunit
	nirD	GZ59_41350	nitrite reductase [NAD(P)H] small subunit
	cysG2	GZ59_41360	siroheme synthase
	(terminator conf=100, tail_score=-3.62775)		

>NtrC [nhmmer score 8.0 E-value 43.0 Pos=-449]
>FNR [nhmmer score 6.7 E-value 110.0 Pos=-340]
>Fur [nhmmer score 10.1 E-value 13.0 Pos=-333]
>ArgR [nhmmer score 13.8 E-value 0.52 Pos=-305]
>RpoN alternative sigma factor [nhmmer score 10.2 E-value 5.9 Pos=-273]
	occQ	GZ59_41370	octopine transport system permease protein OccQ
	occM	GZ59_41380	octopine transport system permease protein OccM
	occP	GZ59_41390	octopine permease ATP-binding protein P

	(terminator conf=100, tail_score=-3.98214)		
	nudE	GZ59_41550	ADP compounds hydrolase
>CRP [nhmmer score 9.1 E-value 16.0 Pos=-319]
	igaA	GZ59_41560	intracellular growth attenuator protein
	-	GZ59_41570	HAD-superfamily hydrolase, subfamily IA, variant 3
	hslR	GZ59_41580	heat shock protein
	hslO	GZ59_41590	heat shock protein (33 kDa chaperonin)
	(terminator conf=100, tail_score=-5.19998)		

	(terminator conf=86, tail_score=-2.83867)		
	-	GZ59_41700	hypothetical protein
	-	GZ59_41710	putative siderophore biosynthesis protein
>Fur [nhmmer score 9.1 E-value 27.0 Pos=-89]
	-	GZ59_41720	putative citrate lyase beta chain

>FliA alternative sigma factor [nhmmer score 9.6 E-value 15.0 Pos=-185]
	-	GZ59_41750	methyl-accepting chemotaxis protein
	(terminator conf=86, tail_score=-2.79209)		

	cisY	GZ59_41760	citrate synthase
>FNR [nhmmer score 11.6 E-value 2.3 Pos=-182]
	tex	GZ59_41770	putative RNA binding protein
	(terminator conf=100, tail_score=-3.72893)		

>KdgR [nhmmer score 16.8 E-value 0.054 Pos=-139]
>CRP [nhmmer score 6.9 E-value 97.0 Pos=-87]
	rexZ	GZ59_41780	regulator of exoenzymes

>Rob [nhmmer score 10.7 E-value 5.4 Pos=-258]
	kdgT	GZ59_41790	2-keto-3-deoxygluconate permease
	kduI2	GZ59_41800	4-deoxy-L-threo-5-hexosulose-uronate ketol-isomerase
	(terminator conf=100, tail_score=-4.21773)		

>PhoB [nhmmer score 13.5 E-value 0.55 Pos=-68]
>CpxR [nhmmer score 11.2 E-value 5.2 Pos=-57]
	phoA	GZ59_41850	alkaline phosphatase
	-	GZ59_41840	putative exported protein
	-	GZ59_41830	ABC transporter, ATP-binding protein
	-	GZ59_41820	putative permease

>BaeR [nhmmer score 18.0 E-value 0.012 Pos=-166], [nhmmer score 17.9 E-value 0.012 Pos=-177]
>RcsB [MAST score 2856.17 P-value 2.29e-11 Pos=-166]
	acrD	GZ59_41860	putative aminoglycoside efflux pump
	phoA	GZ59_41850	alkaline phosphatase
	-	GZ59_41840	putative exported protein
	-	GZ59_41830	ABC transporter, ATP-binding protein
	-	GZ59_41820	putative permease

>IscR [nhmmer score 9.4 E-value 8.4 Pos=-37]
	nfuA	GZ59_41890	Fe/S biogenesis protein NfuA
	(terminator conf=90, tail_score=-3.34812)		

	-	GZ59_41900	4-alpha-glucanotransferase
	malP	GZ59_41910	maltodextrin phosphorylase
	glpR	GZ59_41920	glycerol-3-phosphate regulon repressor
	glpG	GZ59_41930	intramembrane serine protease GlpG
>Fur [nhmmer score 10.7 E-value 7.5 Pos=-488]
	-	GZ59_41950	putative glyoxalase
	(terminator conf=91, tail_score=-4.67942)		

>CRP [nhmmer score 6.1 E-value 180.0 Pos=-144]
>GlpR [nhmmer score 10.3 E-value 7.3 Pos=-46]
	glpD	GZ59_41960	aerobic glycerol-3-phosphate dehydrogenase

>RpoE alternative sigma factor [nhmmer score 7.1 E-value 92.0 Pos=-425]
	-	GZ59_41970	type VI secretion system Vgr family protein
	-	GZ59_41980	hypothetical protein
	-	GZ59_41990	hypothetical protein
	-	GZ59_42000	hypothetical protein
	-	GZ59_42010	hypothetical protein
	-	GZ59_42020	hypothetical protein
	(terminator conf=100, tail_score=-4.58395)		

	(terminator conf=100, tail_score=-3.72576)		
	glgP	GZ59_42030	glycogen phosphorylase
	glgA	GZ59_42040	glycogen synthase
	glgC	GZ59_42050	glucose-1-phosphate adenylyltransferase
	glgX	GZ59_42060	intracellular isoamylase
	glgB	GZ59_42070	1,4-alpha-glucan branching enzyme
>FNR [nhmmer score 7.5 E-value 57.0 Pos=-350]
>SlyA [nhmmer score 11.3 E-value 4.1 Pos=-251]
	yehU	GZ59_42080	Stationary phase sensor kinase regulating yjiY

	gntP_1	GZ59_42130	gluconate permease
>ArcA [nhmmer score 9.3 E-value 13.0 Pos=-37]
	-	GZ59_42140	-

	gntR_2	GZ59_42150	-
>CpxR [nhmmer score 7.7 E-value 75.0 Pos=-317], [nhmmer score 9.8 E-value 15.0 Pos=-141]
>Fur [nhmmer score 9.9 E-value 15.0 Pos=-160]
	-	GZ59_42160	Glycosyl hydrolase family 3 protein
	(terminator conf=86, tail_score=-2.75986)		

>Fur [nhmmer score 13.0 E-value 1.2 Pos=-132]
	-	GZ59_42180	-
	(terminator conf=100, tail_score=-6.21477)		

	glpC	GZ59_42190	anaerobic glycerol-3-phosphate dehydrogenase subunit C
	glpB	GZ59_42200	anaerobic glycerol-3-phosphate dehydrogenase subunit B
	glpA	GZ59_42210	anaerobic glycerol-3-phosphate dehydrogenase subunit A
>PhoB [nhmmer score 14.3 E-value 0.28 Pos=-115]
	glpT	GZ59_42230	glycerol-3-phosphate transporter
	(terminator conf=100, tail_score=-4.03234)		

>CRP [nhmmer score 6.5 E-value 130.0 Pos=-66]
	-	GZ59_42320	EamA-like transporter family protein

>LexA [nhmmer score 8.1 E-value 44.0 Pos=-72]
	uvrD	GZ59_42360	DNA helicase II
	-	GZ59_42350	cyclase family protein
	(terminator conf=79, tail_score=-5.31456)		

	(terminator conf=100, tail_score=-6.02914)		
	ilvC	GZ59_42850	ketol-acid reductoisomerase
>IlvY [nhmmer score 8.9 E-value 25.0 Pos=-39]
	ilvY	GZ59_42860	LysR-family transcriptional activator of ilvC
	-	GZ59_42870	putative exported protein

	murI	GZ59_43080	glutamate racemase
	btuB	GZ59_43090	vitamin B12 receptor precursor
>MetJ [nhmmer score 12.6 E-value 0.96 Pos=-124]
	trmA	GZ59_43110	tRNA (uracil-5)-methyltransferase

>KdgR [nhmmer score 10.2 E-value 8.8 Pos=-144]
>Fur [nhmmer score 8.5 E-value 43.0 Pos=-416]
	oxyR	GZ59_43150	DNA-binding transcriptional dual regulator

>MetJ [nhmmer score 16.5 E-value 0.048 Pos=-37]
>MetR [nhmmer score 11.3 E-value 4.0 Pos=-127]
	metF	GZ59_43160	5,10-methylenetetrahydrofolate reductase
	(terminator conf=100, tail_score=-3.30159)		

	metL	GZ59_43230	bifunctional aspartokinase/homoserine dehydrogenase II
	-	GZ59_43240	O-succinylhomoserine (thiol)-lyase
>MetJ [nhmmer score 12.0 E-value 1.5 Pos=-129], [nhmmer score 13.2 E-value 0.58 Pos=-113]
	metJ	GZ59_43250	repressor of the methionine regulon
	(terminator conf=100, tail_score=-3.28712)		

>Zur [nhmmer score 14.7 E-value 0.18 Pos=-54]
	-	GZ59_43260	putative iron(III) ABC transporter ATP-binding protein
	-	GZ59_43270	putative iron(III) ABC transporter, periplasmic-binding protein
	-	GZ59_43280	transport system permease protein
	(terminator conf=85, tail_score=-4.183)		

>VasH [nhmmer score 22.9 E-value 0.00047 Pos=-226]
>RpoN alternative sigma factor [nhmmer score 12.7 E-value 0.91 Pos=-71]
>ScrR [nhmmer score 10.3 E-value 3.7 Pos=-33]
	hcpA	GZ59_43470	type VI secretion system effector, Hcp1 family
	(terminator conf=100, tail_score=-5.08824)		

>FruR [nhmmer score 10.4 E-value 4.2 Pos=-138]
	pfkA	GZ59_43640	6-phosphofructokinase isozyme I

>FNR [nhmmer score 7.1 E-value 79.0 Pos=-34]
	-	GZ59_43670	hypothetical protein
	(terminator conf=91, tail_score=-5.31519)		

>NrdR [nhmmer score 7.4 E-value 52.0 Pos=-215]
	-	GZ59_43940	hypothetical protein
	-	GZ59_43930	hypothetical protein
	(terminator conf=79, tail_score=-2.55999)		

	(terminator conf=100, tail_score=-5.82388)		
	cpxP	GZ59_44070	putative stress resistance protein
>CpxR [nhmmer score 7.2 E-value 110.0 Pos=-68]
	cpxR	GZ59_44080	two-component response regulator
	cpxA	GZ59_44090	two-component sensor kinase
	-	GZ59_44100	putative exported protein
	-	GZ59_44110	hypothetical protein

	-	GZ59_44200	putative exported protein
	-	GZ59_44210	hypothetical protein
	-	GZ59_44220	DeoR-family trancriptional regulator
>CRP [nhmmer score 10.0 E-value 7.7 Pos=-92]
	-	GZ59_44230	putative oxidoreductase
	-	GZ59_44240	hypothetical protein
	-	GZ59_44250	putative sugar aldolase
	-	GZ59_44260	Putative hydroxypyruvate isomerase
	-	GZ59_44270	Putative GntP family transporter
	(terminator conf=100, tail_score=-4.37527)		

>FliA alternative sigma factor [nhmmer score 13.6 E-value 0.7 Pos=-151]
	-	GZ59_44290	methyl-accepting chemotaxis protein
	(terminator conf=100, tail_score=-5.9003)		

>Rob [nhmmer score 10.8 E-value 5.0 Pos=-478]
	-	GZ59_44310	methyl-accepting chemotaxis protein
	(terminator conf=100, tail_score=-4.20106)		

>RpoE alternative sigma factor [nhmmer score 10.2 E-value 8.4 Pos=-162]
	rpoH	GZ59_44400	RNA polymerase sigma-32 factor
	(terminator conf=100, tail_score=-5.35224)		

	ftsX	GZ59_44410	cell division protein
	ftsE	GZ59_44420	cell division ATP-binding protein
	ftsY	GZ59_44430	signal recognition particle-docking protein FtsY
>Fur [nhmmer score 8.7 E-value 36.0 Pos=-312]
	rsmD	GZ59_44440	16S rRNA m(2)G966-methyltransferase
	-	GZ59_44450	putative membrane protein

>FliA alternative sigma factor [nhmmer score 8.0 E-value 50.0 Pos=-286]
	rsmD	GZ59_44440	16S rRNA m(2)G966-methyltransferase
	-	GZ59_44450	putative membrane protein

	tusA	GZ59_44500	Sulfurtransferase TusA
>PurR [nhmmer score 8.1 E-value 25.0 Pos=-149]
	-	GZ59_44510	putative membrane protein
	dcrB	GZ59_44520	putative lipoprotein
	(terminator conf=91, tail_score=-3.99324)		

>Fur [nhmmer score 8.5 E-value 43.0 Pos=-333]
	-	GZ59_44530	hypothetical protein
	-	GZ59_44540	putative lipoprotein

>KdgR [nhmmer score 15.8 E-value 0.12 Pos=-126]
	kdgK	GZ59_44570	2-dehydro-3-deoxygluconokinase
	(terminator conf=100, tail_score=-4.73094)		

	bcsG	GZ59_44610	cellulose biosynthesis protein BcsG
	bcsF	GZ59_44620	cellulose biosynthesis protein BcsF
	bcsE	GZ59_44630	cellulose biosynthesis protein BcsE
>FNR [nhmmer score 9.0 E-value 18.0 Pos=-46]
	bcsR	GZ59_44640	cellulose biosynthesis protein BcsR
	bcsQ	GZ59_44650	cellulose biosynthesis protein BcsQ
	bcsA	GZ59_44660	-
	bcsB	GZ59_44680	Cellulose synthase BcsB
	bcsZ	GZ59_44690	endoglucanase

	eamA	GZ59_44800	putative amino acid metabolite efflux pump
	-	GZ59_44810	putative exported protein
>FruR [nhmmer score 8.0 E-value 27.0 Pos=-375]
>CRP [nhmmer score 8.6 E-value 25.0 Pos=-322]
	avtA	GZ59_44820	Valine-pyruvate aminotransferase

>CRP [nhmmer score 7.9 E-value 43.0 Pos=-166]
	bglG	GZ59_44850	beta-glucoside operon antiterminator
	bglF_2	GZ59_44840	PTS system, beta-glucoside specific IIabc component
	bglB	GZ59_44830	beta-glucosidase

>FNR [nhmmer score 6.6 E-value 120.0 Pos=-498]
>Mlc [nhmmer score 10.9 E-value 6.2 Pos=-371]
>Rob [nhmmer score 13.1 E-value 0.85 Pos=-212]
>CpxR [nhmmer score 7.1 E-value 130.0 Pos=-191]
	maeN	GZ59_44910	Na(+)-malate symporter
	(terminator conf=100, tail_score=-3.67597)		

>RpoH heat shock alternative sigma factor [nhmmer score 17.7 E-value 0.016 Pos=-145]
	ibpA	GZ59_44990	heat shock protein A
	ibpB	GZ59_44980	heat shock protein B
	(terminator conf=100, tail_score=-4.66537)		

	celG	GZ59_45030	Beta-glucosidase
	celF	GZ59_45040	PTS system cellobiose specific EIIC component
	celE	GZ59_45050	phosphotransferase system cellobiose-specific IIB subunit
>AscG [nhmmer score 12.7 E-value 0.64 Pos=-303]
	ssuA	GZ59_45070	putative aliphatic sulfonates binding protein
	ssuD	GZ59_45080	alkanesulfonate monooxygenase
	ssuC	GZ59_45090	putative aliphatic sulfonates transport permease protein
	ssuB	GZ59_45100	putative aliphatic sulfonates transport ATP-binding protein
	-	GZ59_45110	putative exported protein
	(terminator conf=100, tail_score=-5.68039)		

>Mlc [nhmmer score 11.4 E-value 4.4 Pos=-236]
	dgoT	GZ59_45120	putative D-galactonate transporter
	(terminator conf=100, tail_score=-5.35354)		

>FNR [nhmmer score 6.5 E-value 130.0 Pos=-321]
>SlyA [nhmmer score 8.5 E-value 36.0 Pos=-323]
>Fur [nhmmer score 9.3 E-value 24.0 Pos=-335]
	-	GZ59_45310	hypothetical protein
	-	GZ59_45300	putative lipoprotein
	-	GZ59_45290	putative transposase
	(terminator conf=83, tail_score=-4.78149)		

	bglA	GZ59_45320	6-phospho-beta-glucosidase
	bglI	GZ59_45330	pts system, cellobiose-specific IIA component
	bglF	GZ59_45340	PTS system, IIC component
	bglE	GZ59_45350	pts system, IIB component
>AscG [nhmmer score 13.3 E-value 0.4 Pos=-163]
>CpxR [nhmmer score 8.3 E-value 49.0 Pos=-139]
>CRP [nhmmer score 7.5 E-value 57.0 Pos=-133]
	-	GZ59_45360	LacI-family transcriptional regulator
	-	GZ59_45370	MFS efflux transporter

>Rob [nhmmer score 11.5 E-value 3.0 Pos=-171]
	-	GZ59_45480	putative type II restriction endonuclease

	(terminator conf=100, tail_score=-4.04188)		
	qorB	GZ59_45490	Quinone oxidoreductase 2, NAD(P)H dependent
>QorR [nhmmer score 17.9 E-value 0.022 Pos=-39]
	qorR	GZ59_45500	Redox-sensing transcriptional regulator QorR, HxlR family

>NsrR [nhmmer score 9.5 E-value 11.0 Pos=-95]
	smvA	GZ59_45580	putative methyl viologen resistance protein
	(terminator conf=83, tail_score=-3.32769)		

	(terminator conf=100, tail_score=-5.27923)		
	-	GZ59_45590	putative lipoprotein
	-	GZ59_45600	putative lipoprotein
	-	GZ59_45610	putative lipoprotein
>FruR [nhmmer score 12.0 E-value 1.1 Pos=-144]
	aegA	GZ59_45620	anaerobically expressed oxidoreductase
	-	GZ59_45630	electron transport protein
	-	GZ59_45640	putative membrane protein

>PhoB [nhmmer score 11.1 E-value 3.5 Pos=-107], [nhmmer score 16.1 E-value 0.073 Pos=-140]
	pstS	GZ59_45770	phosphate-binding periplasmic protein
	(terminator conf=83, tail_score=-3.11619)		

>RpoN alternative sigma factor [nhmmer score 11.3 E-value 2.5 Pos=-59]
	nac_2	GZ59_45830	nitrogen assimilation regulatory protein
	-	GZ59_45820	hypothetical protein
	-	GZ59_45810	putative short-chain dehydrogenase
	-	GZ59_45800	putative amino acid ABC transporter, permease protein
	-	GZ59_45790	putative amino acid ABC transporter, permease protein
	-	GZ59_45780	amino acid ABC transporter, ATP-binding protein
	(terminator conf=88, tail_score=-3.54543)		

>CRP [nhmmer score 6.4 E-value 140.0 Pos=-155]
	-	GZ59_46060	putative lipoprotein
	(terminator conf=77, tail_score=-5.28414)		

	(terminator conf=79, tail_score=-4.73613)		
	glmS	GZ59_46070	L-glutamine:D-fructose-6-phosphate aminotransferase
	glmU	GZ59_46080	bifunctional GlmU protein
>KdgR [nhmmer score 10.9 E-value 5.0 Pos=-131], [nhmmer score 17.3 E-value 0.039 Pos=-67]
	pelX	GZ59_46090	exopolygalacturonate lyase

>NarP [nhmmer score 6.7 E-value 140.0 Pos=-35]
>CRP [nhmmer score 9.0 E-value 17.0 Pos=-256]
	atpI	GZ59_46180	ATP synthase protein I
	atpB	GZ59_46170	ATP synthase A chain
	atpE	GZ59_46160	ATP synthase C chain
	atpF	GZ59_46150	ATP synthase B chain
	atpH	GZ59_46140	ATP synthase delta chain
	atpA	GZ59_46130	ATP synthase alpha chain
	(terminator conf=100, tail_score=-3.53012)		

==================================================

Total operons:  596
Total genes: 1589


Running the OperOn script...

OperOn 1.10 (December 10)
==================================================

Regulator	Gene	Locus_tag	Product
>RbsR [nhmmer score 22.5 E-value 0.00038 Pos=-108], [nhmmer score 23.2 E-value 0.00024 Pos=-31]
>CRP [nhmmer score 6.7 E-value 110.0 Pos=-100]
	rbsD	GZ59_00100	high affinity ribose transport protein
	rbsA	GZ59_00110	ribose transport ATP-binding protein
	rbsC	GZ59_00120	ribose transport permease system protein
	rbsB	GZ59_00130	ribose-binding periplasmic protein
	(terminator conf=79, tail_score=-2.78813)		
	rbsK	GZ59_00140	ribokinase
	rbsR	GZ59_00150	ribose operon repressor

>NtrC [nhmmer score 7.9 E-value 48.0 Pos=-30]
	ntrB	GZ59_00330	nitrogen regulation two-component system, histidine kinase
	ntrC	GZ59_00320	nitrogen regulation two-component system, response regulator
	(terminator conf=100, tail_score=-5.64006)		

>RpoN alternative sigma factor [nhmmer score 12.5 E-value 1.0 Pos=-104]
	glnA	GZ59_00340	glutamine synthetase
	(terminator conf=100, tail_score=-5.00616)		

	(terminator conf=100, tail_score=-5.00616)		
	glnA	GZ59_00340	glutamine synthetase
>NtrC [nhmmer score 8.7 E-value 25.0 Pos=-217], [nhmmer score 10.1 E-value 8.4 Pos=-199], [nhmmer score 9.3 E-value 15.0 Pos=-167]
>CRP [nhmmer score 7.6 E-value 56.0 Pos=-126]
	typA	GZ59_00350	GTP-binding regulatory protein
	(terminator conf=100, tail_score=-2.55034)		
	-	GZ59_00360	haloacid dehalogenase-like hydrolase
	dtd	GZ59_00370	D-tyrosyl-tRNA(Tyr) deacylase
	-	GZ59_00380	putative GNAT-family acetyltransferase/thioesterase
	(terminator conf=95, tail_score=-3.14051)		
	(terminator conf=95, tail_score=-3.57263)		

>CpxR [nhmmer score 7.1 E-value 120.0 Pos=-103]
	-	GZ59_00380	putative GNAT-family acetyltransferase/thioesterase
	(terminator conf=95, tail_score=-3.14051)		
	(terminator conf=95, tail_score=-3.57263)		

>PurR [nhmmer score 10.8 E-value 2.9 Pos=-75]
	xanP	GZ59_00400	xanthine permease XanP
	(terminator conf=100, tail_score=-4.86133)		
	-	GZ59_00390	AsmA family protein

>FNR [nhmmer score 6.9 E-value 94.0 Pos=-255]
	pagC	GZ59_00500	outer membrane beta-barrel protein

	-	GZ59_00510	diguanylate phosphodiesterase
	-	GZ59_00520	putative exported protein
>FNR [nhmmer score 6.5 E-value 130.0 Pos=-143]
>PhoB [nhmmer score 16.1 E-value 0.077 Pos=-88]
	pitA	GZ59_00530	low-affinity inorganic phosphate transporter
	(terminator conf=100, tail_score=-5.2197)		

>FNR [nhmmer score 7.0 E-value 86.0 Pos=-235]
	gdhA	GZ59_00560	NADP-specific glutamate dehydrogenase
	(terminator conf=79, tail_score=-3.04792)		
	-	GZ59_00570	hypothetical protein

>Fur [nhmmer score 10.4 E-value 9.7 Pos=-51]
	-	GZ59_00620	FecI-like RNA polymerase sigma factor
	-	GZ59_00630	FecR-like transmembrane sensor

	-	GZ59_00650	hypothetical protein
>ModE [nhmmer score 19.1 E-value 0.01 Pos=-294]
	rsmJ	GZ59_00660	Ribosomal RNA large subunit methyltransferase J
	gor	GZ59_00670	putative glutathione reductase
	(terminator conf=100, tail_score=-5.67063)		

>OxyR [nhmmer score 6.7 E-value 130.0 Pos=-79]
	gor	GZ59_00670	putative glutathione reductase
	(terminator conf=100, tail_score=-5.67063)		

	-	GZ59_00680	hypothetical protein
	-	GZ59_00690	hypothetical protein
>Fur [nhmmer score 10.6 E-value 8.3 Pos=-101]
	-	GZ59_00700	siderophore-interacting FAD-binding domain protein
	(terminator conf=83, tail_score=-3.25204)		

	tkrA	GZ59_00820	2-ketogluconate reductase
>CRP [nhmmer score 9.8 E-value 9.6 Pos=-124]
	-	GZ59_00830	methyl-accepting chemotaxis sensory transducer
	(terminator conf=90, tail_score=-3.32769)		

	-	GZ59_00840	putative GNAT-family acetyltransferase
	tag	GZ59_00850	DNA-3-methyladenine glycosylase I
>LexA [nhmmer score 9.4 E-value 17.0 Pos=-200]
	-	GZ59_00860	hypothetical protein
	-	GZ59_00870	glycyl-tRNA synthetase, alpha subunit
	glyS	GZ59_00880	glycine-tRNA synthetase, beta subunit
	(terminator conf=81, tail_score=-3.01089)		

	(terminator conf=100, tail_score=-3.7697)		
	-	GZ59_00890	hypothetical protein
	-	GZ59_00900	flagellar motor protein MotB
	smc	GZ59_00910	Chromosome partition protein Smc
>KdgR [nhmmer score 10.4 E-value 7.5 Pos=-218]
	-	GZ59_00920	hypothetical protein

>CRP [nhmmer score 13.5 E-value 0.48 Pos=-348], [nhmmer score 11.1 E-value 3.4 Pos=-304], [nhmmer score 9.5 E-value 12.0 Pos=-231], [nhmmer score 7.2 E-value 73.0 Pos=-187]
	mtlA	GZ59_00930	PTS system, mannitol-specific IIabc component
	(terminator conf=100, tail_score=-5.44837)		
	mtlD	GZ59_00940	mannitol-1-phosphate 5-dehydrogenase
	mtlR	GZ59_00950	mannitol operon repressor
	-	GZ59_00960	hypothetical protein
	(terminator conf=100, tail_score=-5.09245)		

>FliA alternative sigma factor [nhmmer score 14.9 E-value 0.27 Pos=-166]
	-	GZ59_00970	methyl-accepting chemotaxis protein
	(terminator conf=95, tail_score=-3.18912)		

>ArcA [nhmmer score 10.3 E-value 5.9 Pos=-33], [nhmmer score 13.1 E-value 0.68 Pos=-92]
>Fur [nhmmer score 9.2 E-value 26.0 Pos=-108]
	sodA	GZ59_00980	manganese superoxide dismutase
	(terminator conf=77, tail_score=-3.48063)		
	(terminator conf=100, tail_score=-5.66338)		

	xylB	GZ59_01020	xylulose kinase
	xylA	GZ59_01030	xylose isomerase
>CpxR [nhmmer score 7.0 E-value 130.0 Pos=-16]
	xylF	GZ59_01040	D-xylose-binding periplasmic protein
	xylG	GZ59_01050	D-xylose transport ATP-binding protein
	xylH	GZ59_01060	xylose transport system permease
	xylR	GZ59_01070	xylose operon regulatory protein

	-	GZ59_01080	DJ-1-like protein
>KdgR [nhmmer score 19.2 E-value 0.0086 Pos=-536]
>ArgR [nhmmer score 13.1 E-value 0.88 Pos=-352]
	argG	GZ59_01090	argininosuccinate synthetase
	(terminator conf=100, tail_score=-6.08563)		

>PhoP [nhmmer score 10.4 E-value 8.8 Pos=-194]
	expI	GZ59_01100	Acyl-homoserine-lactone synthase

>Fur [nhmmer score 11.8 E-value 3.3 Pos=-273]
>KdgR [nhmmer score 9.5 E-value 15.0 Pos=-278]
	expR	GZ59_01110	transcriptional activator protein ExpR

	-	GZ59_01220	hypothetical protein
	-	GZ59_01230	putative plasmid-related protein
>FNR [nhmmer score 6.8 E-value 110.0 Pos=-467]
>RhaS [nhmmer score 26.5 E-value 2.6e-05 Pos=-278]
	aldA	GZ59_01240	aldehyde dehydrogenase A
	lctD	GZ59_01250	L-lactate dehydrogenase
	-	GZ59_01260	putative membrane protein
	(terminator conf=81, tail_score=-3.06501)		

>KdgR [nhmmer score 10.8 E-value 5.4 Pos=-139]
	-	GZ59_01410	hypothetical protein
	-	GZ59_01400	hypothetical protein
	-	GZ59_01380	-
	-	GZ59_01370	hypothetical protein

>RpoN alternative sigma factor [nhmmer score 11.2 E-value 2.7 Pos=-84]
>NtrC [nhmmer score 9.0 E-value 19.0 Pos=-145]
	-	GZ59_01430	LysR-family transcriptional regulator
	-	GZ59_01420	hypothetical protein
	(terminator conf=100, tail_score=-4.94992)		

>OxyR [nhmmer score 6.0 E-value 220.0 Pos=-15]
	secB	GZ59_01830	protein-export protein
	gpsA	GZ59_01840	glycerol-3-phosphate dehydrogenase [NAD(P)+]

	metR	GZ59_01910	transcriptional activator protein
>MetR [MAST score 1457.16 P-value 6.28e-06 Pos=-106]
>MetJ [nhmmer score 11.0 E-value 3.3 Pos=-43], [nhmmer score 9.8 E-value 8.1 Pos=-35]
	metE	GZ59_01920	5- methyltetrahydropteroyltriglutamate/homocysteine S-methyltransferase
	(terminator conf=100, tail_score=-5.32699)		

>FliA alternative sigma factor [nhmmer score 13.6 E-value 0.71 Pos=-264]
	-	GZ59_01930	methyl-accepting chemotaxis protein
	(terminator conf=80, tail_score=-3.30243)		

>PhoP [nhmmer score 9.5 E-value 19.0 Pos=-404]
>FliA alternative sigma factor [nhmmer score 9.5 E-value 16.0 Pos=-365]
>AscG [nhmmer score 11.6 E-value 1.4 Pos=-360]
	-	GZ59_01950	methyl-accepting chemotaxis protein
	(terminator conf=85, tail_score=-4.21462)		

	(terminator conf=86, tail_score=-4.43208)		
	-	GZ59_01960	putative carboxymethylenebutenolidase
>CRP [nhmmer score 9.1 E-value 17.0 Pos=-197]
>FNR [nhmmer score 6.7 E-value 110.0 Pos=-196]
>CpxR [nhmmer score 7.8 E-value 71.0 Pos=-126]
	udp	GZ59_01970	uridine phosphorylase
	(terminator conf=81, tail_score=-3.99592)		
	-	GZ59_01980	hypothetical protein
	(terminator conf=100, tail_score=-4.96773)		

	-	GZ59_02020	GntR-family transcriptional regulator
	(terminator conf=100, tail_score=-4.07568)		
	argE	GZ59_02030	acetylornithine deacetylase
>ArgR [nhmmer score 14.8 E-value 0.23 Pos=-158]
	argC	GZ59_02040	putative N-acetyl-gamma-glutamyl-phosphate reductase
	argB	GZ59_02050	acetylglutamate kinase
	argH	GZ59_02060	argininosuccinate lyase
	(terminator conf=79, tail_score=-4.73677)		
	(terminator conf=79, tail_score=-4.62069)		

>LexA [nhmmer score 8.1 E-value 43.0 Pos=-63]
	rmuC	GZ59_02070	DNA recombination protein
	ubiE	GZ59_02080	ubiquinone/menaquinone biosynthesis methyltransferase
	ubiJ	GZ59_02090	Ubiquinone biosynthesis protein UbiJ
	ubiB	GZ59_02100	putative ubiquinone biosynthesis protein
	tatA	GZ59_02110	sec-independent protein translocase
	tatB	GZ59_02120	sec-independent protein translocase
	tatC	GZ59_02130	sec-independent protein translocase protein
	(terminator conf=100, tail_score=-5.7946)		
	tatD	GZ59_02140	deoxyribonuclease
	hemB	GZ59_02150	delta-aminolevulinic acid dehydratase

>NarP [nhmmer score 6.5 E-value 170.0 Pos=-51]
	ubiE	GZ59_02080	ubiquinone/menaquinone biosynthesis methyltransferase
	ubiJ	GZ59_02090	Ubiquinone biosynthesis protein UbiJ
	ubiB	GZ59_02100	putative ubiquinone biosynthesis protein
	tatA	GZ59_02110	sec-independent protein translocase
	tatB	GZ59_02120	sec-independent protein translocase
	tatC	GZ59_02130	sec-independent protein translocase protein
	(terminator conf=100, tail_score=-5.7946)		
	tatD	GZ59_02140	deoxyribonuclease
	hemB	GZ59_02150	delta-aminolevulinic acid dehydratase

	(terminator conf=93, tail_score=-4.97461)		
	fadA	GZ59_02190	3-ketoacyl-CoA thiolase
	fadB	GZ59_02200	fatty oxidation complex alpha subunit
>FadR [nhmmer score 9.0 E-value 18.0 Pos=-158]
>ArcA [nhmmer score 9.1 E-value 15.0 Pos=-124]
	pepQ	GZ59_02210	proline dipeptidase
	-	GZ59_02220	hypothetical protein
	trkH	GZ59_02230	Trk system potassium uptake protein
	hemG	GZ59_02240	protoporphyrinogen oxidase

>RpoN alternative sigma factor [nhmmer score 14.7 E-value 0.18 Pos=-136]
>NtrC [nhmmer score 9.1 E-value 18.0 Pos=-252]
	aapJ	GZ59_02760	general L-amino ABC transporter binding protein
	aapQ	GZ59_02750	L-amino acid ABC transporter permease protein
	aapM	GZ59_02740	L-amino acid ABC transporter permease protein
	aapP	GZ59_02730	L-amino acid ABC transporter ATP-binding protein
	(terminator conf=87, tail_score=-3.61178)		
	(terminator conf=87, tail_score=-3.62518)		

	-	GZ59_02770	putative amino-acid transport system permease protein
	(terminator conf=100, tail_score=-2.72049)		
	-	GZ59_02780	putative cystine-binding periplasmic protein
>FNR [nhmmer score 7.1 E-value 82.0 Pos=-597]
	-	GZ59_02800	hypothetical protein
	-	GZ59_02810	putative oxidoreductase

>CpxR [nhmmer score 7.5 E-value 89.0 Pos=-104]
	dusB	GZ59_02870	tRNA-dihydrouridine synthase B
	fis	GZ59_02860	DNA-binding protein
	(terminator conf=100, tail_score=-5.33026)		

	(terminator conf=81, tail_score=-3.53224)		
	-	GZ59_03060	hypothetical protein
	-	GZ59_03070	hypothetical protein
	-	GZ59_03080	transcriptional regulator, LysR family
>CRP [nhmmer score 10.3 E-value 6.1 Pos=-605]
>FNR [nhmmer score 8.2 E-value 34.0 Pos=-604]
	-	GZ59_03090	putative membrane protein
	-	GZ59_03100	putative HlyD family secretion protein
	-	GZ59_03110	putative membrane protein
	-	GZ59_03120	succinate-semialdehyde dehydrogenase [NADP+]

	(terminator conf=100, tail_score=-5.26119)		
	gltD	GZ59_03430	glutamate synthase [NADPH] small chain
	gltB	GZ59_03440	glutamate synthase [NADPH] large chain
>CRP [nhmmer score 7.4 E-value 65.0 Pos=-307]
	-	GZ59_03450	hypothetical protein
	arcB	GZ59_03460	aerobic respiration control sensor protein

>MetR [nhmmer score 12.3 E-value 1.8 Pos=-269]
	metC	GZ59_03850	cystathionine beta-lyase

	dctP	GZ59_03880	TRAP transporter periplasmic substrate binding subunit DctP
>CpxR [nhmmer score 7.6 E-value 84.0 Pos=-606]
>KdgR [nhmmer score 13.0 E-value 1.0 Pos=-457]
>CRP [nhmmer score 6.6 E-value 120.0 Pos=-312]
	exbB	GZ59_03890	tonB-system energizer ExbB
	exbD	GZ59_03900	biopolymer transport protein
	(terminator conf=76, tail_score=-4.78149)		

>RpoE alternative sigma factor [nhmmer score 10.7 E-value 5.6 Pos=-495]
	exbB	GZ59_03890	tonB-system energizer ExbB
	exbD	GZ59_03900	biopolymer transport protein
	(terminator conf=76, tail_score=-4.78149)		

>ScrR [nhmmer score 15.5 E-value 0.074 Pos=-80]
>CRP [nhmmer score 5.8 E-value 240.0 Pos=-160]
	scrY	GZ59_03940	sucrose porin
	scrA	GZ59_03930	PTS system, sucrose-specific IIBC subunit
	scrB	GZ59_03920	sucrose-6-phosphate hydrolase
	scrR	GZ59_03910	sucrose operon repressor

	scrR	GZ59_03910	sucrose operon repressor
	scrB	GZ59_03920	sucrose-6-phosphate hydrolase
	scrA	GZ59_03930	PTS system, sucrose-specific IIBC subunit
	scrY	GZ59_03940	sucrose porin
	scrK	GZ59_03950	fructokinase
>ScrR [nhmmer score 10.8 E-value 2.6 Pos=-372]
>CRP [nhmmer score 5.7 E-value 250.0 Pos=-281]
	-	GZ59_03960	hypothetical protein
	-	GZ59_03970	hypothetical protein
	-	GZ59_03980	putative DNA-binding protein

>NrdR [nhmmer score 7.4 E-value 53.0 Pos=-102], [nhmmer score 6.4 E-value 120.0 Pos=-133]
>FNR [nhmmer score 9.0 E-value 18.0 Pos=-187]
	nrdD	GZ59_04060	anaerobic ribonucleoside-triphosphate reductase
	nrdG	GZ59_04050	anaerobic ribonucleoside-triphosphate reductase activating protein

>RpoN alternative sigma factor [nhmmer score 12.8 E-value 0.83 Pos=-66]
>NtrC [nhmmer score 9.1 E-value 19.0 Pos=-192]
	-	GZ59_04100	circularly-permuted ATP-grasp protein
	-	GZ59_04090	Alpha-E domain protein
	-	GZ59_04080	transglutaminase
	-	GZ59_04070	NTN hydrolase fold proteasome-like peptidase

	(terminator conf=81, tail_score=-3.54935)		
	-	GZ59_04110	putative endoribonuclease
	(terminator conf=93, tail_score=-5.1101)		
	pyrI	GZ59_04120	aspartate carbamoyltransferase regulatory subunit
	pyrB	GZ59_04130	aspartate carbamoyltransferase catalytic subunit
>PurR [nhmmer score 8.0 E-value 28.0 Pos=-174]
>KdgR [nhmmer score 14.6 E-value 0.3 Pos=-42]
	tabA	GZ59_04140	toxin-antitoxin biofilm protein TabA

	(terminator conf=100, tail_score=-4.04397)		
	argI	GZ59_04150	ornithine carbamoyltransferase chain I
>ArgR [nhmmer score 15.6 E-value 0.13 Pos=-130]
	-	GZ59_04160	hypothetical protein
	(terminator conf=100, tail_score=-5.88061)		

>Rob [nhmmer score 16.7 E-value 0.054 Pos=-98]
	-	GZ59_04360	putative exported lipase

	-	GZ59_04480	HNH endonuclease family protein
>SgaR [nhmmer score 14.3 E-value 0.18 Pos=-119]
	-	GZ59_04490	putative lipoprotein
	(terminator conf=93, tail_score=-3.26471)		

>FliA alternative sigma factor [nhmmer score 12.6 E-value 1.6 Pos=-65]
>Fur [nhmmer score 8.9 E-value 31.0 Pos=-169]
>CRP [nhmmer score 8.8 E-value 20.0 Pos=-287]
	-	GZ59_04530	methyl-accepting chemotaxis protein
	(terminator conf=76, tail_score=-4.7497)		

	-	GZ59_04540	hypothetical protein
	rhaD	GZ59_04550	rhamnulose-1-phosphate aldolase
	rhaA	GZ59_04560	L-rhamnose isomerase
	rhaB	GZ59_04570	rhamnulokinase
>RhaS [nhmmer score 25.9 E-value 4e-05 Pos=-261]
	rhaS	GZ59_04580	L-rhamnose operon regulatory protein
	rhaR	GZ59_04590	L-rhamnose operon transcriptional activator

	rhaT	GZ59_04670	L-rhamnose-proton symport
>RhaS [nhmmer score 17.4 E-value 0.02 Pos=-228]
	-	GZ59_04680	hypothetical protein
	-	GZ59_04690	putative zinc-binding dehydrogenase

>ArcA [nhmmer score 10.4 E-value 5.6 Pos=-145]
>SlyA [nhmmer score 12.8 E-value 1.3 Pos=-198]
	-	GZ59_04720	Type VI secretion system effector, Hcp1 family
	-	GZ59_04710	hypothetical protein
	-	GZ59_04700	putative membrane protein

>NadR [nhmmer score 11.4 E-value 3.7 Pos=-32]
	nadR	GZ59_04800	transcriptional regulator of NAD metabolism

>FliA alternative sigma factor [nhmmer score 8.1 E-value 48.0 Pos=-75]
	-	GZ59_04840	hypothetical protein

>PhoP [nhmmer score 9.7 E-value 16.0 Pos=-414]
>RcsB [nhmmer score 7.8 E-value 55.0 Pos=-306]
	osmY	GZ59_04860	osmotically inducible protein Y
	-	GZ59_04870	putative membrane protein
	-	GZ59_04880	hypothetical protein
	rihB	GZ59_04890	TatD-family deoxyribonuclease

>CRP [nhmmer score 9.5 E-value 11.0 Pos=-182]
	nupX	GZ59_04900	Nucleoside permease
	(terminator conf=91, tail_score=-3.90425)		
	entD	GZ59_04910	enterobactin synthetase component D (4'-phosphopantetheinyl transferase)

	(terminator conf=100, tail_score=-5.00616)		
	-	GZ59_04920	TonB-dependent siderophore receptor protein
	-	GZ59_04930	putative iron transporter
>Fur [nhmmer score 12.1 E-value 2.5 Pos=-263], [nhmmer score 11.1 E-value 5.8 Pos=-257], [nhmmer score 12.8 E-value 1.4 Pos=-61]
>FNR [nhmmer score 12.7 E-value 0.93 Pos=-165]
	entC	GZ59_04940	enterobactin synthetase component C (isochorismate synthase)
	entE	GZ59_04950	enterobactin synthetase subunit E
	entB	GZ59_04960	enterobactin synthetase component B (isochorismatase)
	entF	GZ59_04970	enterobactin synthetase component F
	entA	GZ59_04980	enterobactin synthetase component A (2,3-dihydro-2,3-dihydroxybenzoate dehydrogenase)
	-	GZ59_04990	putative non-ribosomal peptide synthetase
	-	GZ59_05000	putative non-ribosomal peptide synthetase
	-	GZ59_05010	hypothetical protein

	-	GZ59_05020	hypothetical protein
>CRP [nhmmer score 6.6 E-value 120.0 Pos=-687]
>FNR [nhmmer score 9.7 E-value 11.0 Pos=-102]
	fom1	GZ59_05030	phosphoenolpyruvate phosphomutase
	fom2	GZ59_05040	phosphonopyruvate decarboxylase
	-	GZ59_05050	putative 2-hydroxy-3-oxopropionate reductase
	phnG	GZ59_05060	putative phosphonate metabolism protein
	-	GZ59_05070	phosphonate C-P lyase system protein PhnH
	phnI	GZ59_05080	putative phosphonate metabolism protein PhnI
	phnJ	GZ59_05090	putative phosphonate metabolism protein PhnJ
	phnK	GZ59_05100	putative phosphonate ABC transporter ATP-binding protein
	-	GZ59_05110	phosphonate C-P lyase system protein PhnL
	phnM	GZ59_05120	putative phosphonate metabolism protein PhnM
	phnN	GZ59_05130	putative phosphonate metabolism protein PhnN
	phnP	GZ59_05140	putative phosphonate metabolism protein PhnP

>Rob [nhmmer score 12.0 E-value 2.0 Pos=-334]
>RcsB [nhmmer score 7.7 E-value 58.0 Pos=-213]
>PmrA [nhmmer score 11.0 E-value 5.0 Pos=-191]
	wcaJ	GZ59_05150	UDP-glucose lipid carrier transferase
	-	GZ59_05160	putative capsular polysaccharide biosynthesis protein
	-	GZ59_05170	putative capsular polysaccharide export protein
	-	GZ59_05180	putative capsular polysaccharide biosynthesis protein
	-	GZ59_05190	putative capsular polysaccharide bisynthesis protein
	-	GZ59_05200	putative capsular polysaccharide bisynthesis protein
	-	GZ59_05210	putative capsular polysaccharide bisynthesis glycosyl transferase
	-	GZ59_05220	glycosyl transferase group 1
	-	GZ59_05230	alpha-D-GlcNAc alpha-1,2-L-rhamnosyltransferase
	-	GZ59_05240	putative membrane protein
	-	GZ59_05250	putative exported protein
	-	GZ59_05260	putative capsular polysacharide biosynthesis transferase

	-	GZ59_05350	hypothetical protein
	-	GZ59_05360	cytochrome c biogenesis protein transmembrane region
	cutA	GZ59_05370	periplasmic divalent cation tolerance protein
	(terminator conf=100, tail_score=-3.03781)		
	dcuA	GZ59_05380	anaerobic C4-dicarboxylate transporter
	(terminator conf=91, tail_score=-5.04249)		
	aspA1_2	GZ59_05390	aspartate ammonia-lyase
>CRP [nhmmer score 7.3 E-value 69.0 Pos=-245]
	fxsA	GZ59_05400	FxsA cytoplasmic membrane protein
	(terminator conf=100, tail_score=-4.32579)		

>RpoH heat shock alternative sigma factor [nhmmer score 16.4 E-value 0.055 Pos=-190]
	fxsA	GZ59_05400	FxsA cytoplasmic membrane protein
	(terminator conf=100, tail_score=-4.32579)		

>RpoH heat shock alternative sigma factor [nhmmer score 17.2 E-value 0.024 Pos=-127]
	groES	GZ59_05410	10 kDa chaperonin
	groEL	GZ59_05420	60 kDa chaperonin
	(terminator conf=100, tail_score=-5.64274)		

	(terminator conf=100, tail_score=-5.37043)		
	plsB	GZ59_05450	glycerol-3-phosphate acyltransferase
>LexA [nhmmer score 8.8 E-value 26.0 Pos=-46], [nhmmer score 10.7 E-value 5.8 Pos=-25]
	lexA	GZ59_05470	LexA repressor

>UxuR [nhmmer score 14.7 E-value 0.19 Pos=-101]
	exuR	GZ59_05600	exu regulon transcriptional regulator
	(terminator conf=79, tail_score=-3.04398)		

	exuT	GZ59_05610	galacturonate transporter
>UxuR [nhmmer score 9.6 E-value 9.9 Pos=-249]
>CRP [nhmmer score 6.8 E-value 100.0 Pos=-229]
	uxaC	GZ59_05620	uronate isomerase
	(terminator conf=93, tail_score=-2.67709)		

>KdgR [nhmmer score 19.6 E-value 0.0067 Pos=-71]
	-	GZ59_05650	Imp-YgjV family inner membrane protein

>CRP [nhmmer score 6.1 E-value 180.0 Pos=-263]
	alx	GZ59_05690	integral membrane protein, TerC family
	(terminator conf=100, tail_score=-3.50722)		

	fadH	GZ59_05730	2,4-dienoyl-CoA reductase, NADPH dependent
>FadR [nhmmer score 8.6 E-value 25.0 Pos=-195]
>ArcA [nhmmer score 8.5 E-value 24.0 Pos=-148]
>CRP [nhmmer score 6.2 E-value 170.0 Pos=-128]
	-	GZ59_05740	hypothetical protein

>CueR [nhmmer score 16.5 E-value 0.057 Pos=-59]
	-	GZ59_05770	putative exported protein
	(terminator conf=100, tail_score=-5.26119)		
	(terminator conf=100, tail_score=-6.25242)		

>CRP [nhmmer score 7.8 E-value 46.0 Pos=-186]
	casF	GZ59_05780	PTS system, beta-glucoside-specific IIABC subunit
	(terminator conf=100, tail_score=-4.386)		

>CRP [nhmmer score 6.4 E-value 140.0 Pos=-238]
	casB	GZ59_05790	6-phospho-beta-glucosidase
	(terminator conf=100, tail_score=-4.23045)		

	argR	GZ59_05870	arginine repressor
>ArgR [nhmmer score 14.8 E-value 0.25 Pos=-424]
>ArcA [nhmmer score 10.1 E-value 7.0 Pos=-298]
>PhoP [nhmmer score 11.9 E-value 2.9 Pos=-67]
	mdh	GZ59_05880	malate dehydrogenase
	(terminator conf=100, tail_score=-5.45813)		

>RpoE alternative sigma factor [nhmmer score 9.1 E-value 19.0 Pos=-191]
	greA	GZ59_05990	transcription elongation factor
	(terminator conf=89, tail_score=-4.52589)		

>RpoH heat shock alternative sigma factor [nhmmer score 16.3 E-value 0.06 Pos=-122]
	rrmJ	GZ59_06010	ribosomal RNA large subunit methyltransferase
	ftsH	GZ59_06020	ATP-dependent metalloprotease FtsH
	(terminator conf=100, tail_score=-5.03715)		
	dhpS	GZ59_06030	dihydropteroate synthase
	mrsA	GZ59_06040	phosphoglucosamine mutase

>PhoP [nhmmer score 9.5 E-value 18.0 Pos=-121]
	evr	GZ59_06090	virulence regulator

	-	GZ59_06280	hypothetical protein
>CRP [nhmmer score 12.7 E-value 0.91 Pos=-335], [nhmmer score 5.8 E-value 230.0 Pos=-283]
>DeoR [nhmmer score 9.0 E-value 25.0 Pos=-331]
	deoC	GZ59_06300	deoxyribose-phosphate aldolase
	deoA	GZ59_06310	thymidine phosphorylase
	deoB	GZ59_06320	phosphopentomutase
	deoD	GZ59_06330	purine nucleoside phosphorylase
	(terminator conf=85, tail_score=-3.5032)		

>Fur [nhmmer score 12.3 E-value 2.1 Pos=-47], [nhmmer score 18.1 E-value 0.024 Pos=-41]
	fcuA	GZ59_06340	putative ferric siderophore TonB-dependent receptor
	(terminator conf=93, tail_score=-4.21827)		

>Fur [nhmmer score 11.6 E-value 3.7 Pos=-41]
>FNR [nhmmer score 6.9 E-value 93.0 Pos=-62]
	-	GZ59_06450	putative membrane protein

	fucO	GZ59_06490	lactaldehyde reductase
>Rob [nhmmer score 10.9 E-value 4.5 Pos=-313]
	gcvT	GZ59_06500	glycine cleavage system T protein (aminomethyltransferase)
	gcvH	GZ59_06510	glycine cleavage system H protein
	(terminator conf=100, tail_score=-5.31091)		
	gcvP	GZ59_06520	putative glycine cleavage system P protein (glycine dehydrogenase [decarboxylating])
	(terminator conf=100, tail_score=-4.56335)		

>RafR [nhmmer score 13.9 E-value 0.24 Pos=-70], [nhmmer score 14.2 E-value 0.19 Pos=-91]
>CRP [nhmmer score 5.6 E-value 260.0 Pos=-111]
	rafA	GZ59_06610	alpha-galactosidase
	rafB	GZ59_06600	putative raffinose permease
	(terminator conf=100, tail_score=-3.95378)		

	(terminator conf=100, tail_score=-3.59979)		
	rafR	GZ59_06620	LysR-family raffinose operon repressor
	-	GZ59_06630	Putative metal dependent phosphohydrolase of HD superfamily
>FabR [nhmmer score 15.9 E-value 0.075 Pos=-156]
	hlyIII	GZ59_06640	hemolysin III family protein

>SlyA [nhmmer score 10.5 E-value 7.5 Pos=-448]
	-	GZ59_06730	putative exported protein

	(terminator conf=100, tail_score=-5.38054)		
	-	GZ59_06890	hypothetical protein
>FNR [nhmmer score 6.6 E-value 120.0 Pos=-42]
	yjcD	GZ59_06900	xanthine/uracil permease family protein
	(terminator conf=100, tail_score=-2.7563)		

>Fur [nhmmer score 12.9 E-value 1.4 Pos=-210]
	-	GZ59_06920	two component transcriptional regulator, winged helix family
	-	GZ59_06930	two component system sensor kinase

>FNR [nhmmer score 7.9 E-value 44.0 Pos=-170]
>Fur [nhmmer score 12.6 E-value 1.7 Pos=-98]
	flp	GZ59_06940	Flp/Fap pilin component
	tadV	GZ59_06950	prepilin peptidase
	rcpC	GZ59_06960	putative exported protein
	rcpA	GZ59_06970	Flp pilus assembly secretin
	rcpB	GZ59_06980	putative lipoprotein
	tadZ	GZ59_06990	Flp pilus assembly protein TadZ
	tadA	GZ59_07000	Flp pilus assembly ATPase TadA
	tadB	GZ59_07010	Flp pilus assembly protein TadB
	tadC	GZ59_07020	putative type IV pilus protein
	tadD	GZ59_07030	putative membrane protein
	tadE	GZ59_07040	Flp pilus assembly protein TadE
	-	GZ59_07050	putative membrane protein
	tadG	GZ59_07060	Flp pilus assembly protein TadG
	-	GZ59_07070	putative outer membrane protein

>RhaS [nhmmer score 29.0 E-value 4.3e-06 Pos=-287]
	rhiE	GZ59_07120	rhamnogalacturonate lyase

	(terminator conf=83, tail_score=-3.01918)		
	actP	GZ59_07130	acetate permease
	-	GZ59_07140	putative membrane protein
	acsA	GZ59_07150	acetate/CoA ligase
>CRP [nhmmer score 8.9 E-value 20.0 Pos=-721]
>OxyR [nhmmer score 8.0 E-value 48.0 Pos=-636]
>ArcA [nhmmer score 10.2 E-value 6.4 Pos=-469]
>CpxR [nhmmer score 7.1 E-value 130.0 Pos=-356]
	hexY	GZ59_07160	global regulatory protein

>FliA alternative sigma factor [nhmmer score 11.6 E-value 3.4 Pos=-581]
	hexY	GZ59_07160	global regulatory protein

>PurR [nhmmer score 9.0 E-value 12.0 Pos=-621]
>RbsR [nhmmer score 20.1 E-value 0.0024 Pos=-438]
>Rob [nhmmer score 11.2 E-value 3.6 Pos=-211]
	-	GZ59_07170	TonB-dependent siderophore receptor
	(terminator conf=100, tail_score=-5.0133)		
	-	GZ59_07180	FecI-like RNA polymerase sigma factor
	-	GZ59_07190	FecR-like transmembrane sensor
	-	GZ59_07200	putative membrane protein
	(terminator conf=93, tail_score=-2.93991)		
	-	GZ59_07210	putative membrane protein
	(terminator conf=100, tail_score=-4.68994)		

>Fur [nhmmer score 13.2 E-value 1.1 Pos=-44]
	-	GZ59_07180	FecI-like RNA polymerase sigma factor
	-	GZ59_07190	FecR-like transmembrane sensor
	-	GZ59_07200	putative membrane protein
	(terminator conf=93, tail_score=-2.93991)		
	-	GZ59_07210	putative membrane protein
	(terminator conf=100, tail_score=-4.68994)		

	(terminator conf=100, tail_score=-3.56937)		
	togT	GZ59_07220	oligogalacturonide transporter
>KdgR [nhmmer score 14.7 E-value 0.27 Pos=-366], [nhmmer score 10.5 E-value 7.0 Pos=-344]
>FNR [nhmmer score 7.4 E-value 62.0 Pos=-227]
	-	GZ59_07230	putative membrane protein

>RpoE alternative sigma factor [nhmmer score 6.6 E-value 130.0 Pos=-94]
	-	GZ59_07400	Transcriptional regulator, AbiEi antitoxin, Type IV TA system
	-	GZ59_07410	Nucleotidyl transferase AbiEii toxin, Type IV TA system

>FNR [nhmmer score 7.2 E-value 74.0 Pos=-157]
	-	GZ59_07440	hypothetical protein
	-	GZ59_07430	addiction module toxin, RelE/StbE family
	(terminator conf=81, tail_score=-3.0263)		

	(terminator conf=80, tail_score=-4.88228)		
	-	GZ59_07570	integrase family protein
>FNR [nhmmer score 7.6 E-value 52.0 Pos=-500]
	-	GZ59_07580	regulatory protein
	(terminator conf=83, tail_score=-5.46129)		
	(terminator conf=100, tail_score=-6.07374)		
	(terminator conf=82, tail_score=-4.59773)		

>FNR [nhmmer score 6.5 E-value 130.0 Pos=-270]
	-	GZ59_07600	hypothetical protein
	-	GZ59_07590	putative exported protein
	(terminator conf=93, tail_score=-4.94487)		
	(terminator conf=88, tail_score=-3.45131)		

>RpoE alternative sigma factor [nhmmer score 7.3 E-value 75.0 Pos=-105]
	smpA	GZ59_07740	putative outer membrane lipopotein (small protein A)
	(terminator conf=100, tail_score=-5.24129)		

>LexA [nhmmer score 12.8 E-value 1.2 Pos=-40], [nhmmer score 13.2 E-value 0.85 Pos=-62]
	recN	GZ59_07750	DNA repair protein
	(terminator conf=81, tail_score=-3.20322)		
	smpA	GZ59_07740	putative outer membrane lipopotein (small protein A)
	(terminator conf=100, tail_score=-5.24129)		

>RpoH heat shock alternative sigma factor [nhmmer score 19.6 E-value 0.004 Pos=-70]
	grpE	GZ59_07770	co-chaperone GrpE
	(terminator conf=100, tail_score=-5.76237)		
	(terminator conf=83, tail_score=-3.08679)		
	(terminator conf=76, tail_score=-4.84359)		

>PdhR [nhmmer score 15.3 E-value 0.12 Pos=-86]
>OxyR [nhmmer score 9.5 E-value 14.0 Pos=-83]
>Fur [nhmmer score 13.7 E-value 0.74 Pos=-58]
	mntH	GZ59_07780	Mn2+/Fe2+ transporter, NRAMP family
	(terminator conf=91, tail_score=-3.82811)		

>FNR [nhmmer score 7.1 E-value 82.0 Pos=-214]
	-	GZ59_07840	putative sugar ABC transporter, periplasmic binding protein
	(terminator conf=100, tail_score=-3.48593)		
	-	GZ59_07850	putative sugar ABC transporter, permease protein
	-	GZ59_07860	putative sugar ABC transporter, permease protein
	-	GZ59_07870	putative sugar ABC transporter ATP-binding protein
	(terminator conf=87, tail_score=-4.35116)		

>FNR [nhmmer score 6.8 E-value 100.0 Pos=-222]
	-	GZ59_07880	arabinogalactan endo-beta-1,4-galactanase

>CpxR [nhmmer score 9.6 E-value 18.0 Pos=-210]
	-	GZ59_07920	ABC transporter, periplasmic binding protein
	-	GZ59_07910	ABC transporter permease protein
	-	GZ59_07900	ABC transporter, ATP-binding protein
	-	GZ59_07890	LacI-family transcriptional regulator

>CRP [nhmmer score 9.5 E-value 11.0 Pos=-229]
>FNR [nhmmer score 7.8 E-value 46.0 Pos=-228]
	bglH	GZ59_07950	PTS system beta-glucoside-specific EIIBCA component
	bglD	GZ59_07940	beta-glucosidase
	bglJ	GZ59_07930	transcriptional antiterminator, BglJ
	(terminator conf=100, tail_score=-6.02919)		

	tktA1_1	GZ59_07970	transketolase 1
	talA	GZ59_07980	transaldolase A
	(terminator conf=83, tail_score=-3.60112)		
	rpiB	GZ59_07990	ribose 5-phosphate isomerase
>CRP [nhmmer score 7.4 E-value 64.0 Pos=-117]
	-	GZ59_08000	hypothetical protein
	-	GZ59_08010	putative transport protein
	dhaK	GZ59_08020	dihydroxyacetone kinase
	tpiA_1	GZ59_08030	putative triosephosphate isomerase
	-	GZ59_08040	Sugar phosphate isomerase
	-	GZ59_08050	hypothetical protein
	-	GZ59_08060	putative transcriptional regulator
	(terminator conf=79, tail_score=-3.09919)		

	iutA	GZ59_08120	TonB-dependent ferric aerobactin receptor
>Fur [nhmmer score 9.8 E-value 16.0 Pos=-177], [nhmmer score 8.8 E-value 34.0 Pos=-159]
	-	GZ59_08130	TonB family protein
	-	GZ59_08140	TonB-dependent receptor plug
	(terminator conf=100, tail_score=-4.30014)		
	-	GZ59_08150	putative zinc protease
	-	GZ59_08160	putative ABC transporter ATP-binding protein
	-	GZ59_08170	hypothetical protein
	-	GZ59_08180	hypothetical protein
	(terminator conf=100, tail_score=-4.13561)		
	-	GZ59_08190	hypothetical protein
	(terminator conf=81, tail_score=-3.99407)		

>Mlc [nhmmer score 10.3 E-value 10.0 Pos=-319]
	ptsH	GZ59_08300	PTS system phosphocarrier protein
	ptsI	GZ59_08290	phosphoenolpyruvate-protein phosphotransferase
	crr	GZ59_08280	PTS system, glucose-specific IIa component
	(terminator conf=100, tail_score=-4.55128)		

>RcsB [nhmmer score 7.4 E-value 72.0 Pos=-115]
	cysK	GZ59_08310	cysteine synthase A
	(terminator conf=100, tail_score=-5.24129)		

>NsrR [nhmmer score 16.3 E-value 0.062 Pos=-357]
	tehB	GZ59_08380	putative tellurite resistance protein
	(terminator conf=100, tail_score=-4.99035)		

>RpoN alternative sigma factor [nhmmer score 14.6 E-value 0.2 Pos=-71]
	norV	GZ59_08400	anaerobic nitric oxide reductase flavorubredoxin
	norW	GZ59_08390	NADH:flavoruberedoxin reductase
	(terminator conf=100, tail_score=-3.73775)		

	(terminator conf=100, tail_score=-3.73775)		
	norW	GZ59_08390	NADH:flavoruberedoxin reductase
	norV	GZ59_08400	anaerobic nitric oxide reductase flavorubredoxin
>NorR [nhmmer score 12.6 E-value 1.6 Pos=-63], [nhmmer score 12.0 E-value 2.5 Pos=-38], [nhmmer score 10.8 E-value 5.9 Pos=-18]
	norR	GZ59_08410	Anaerobic nitric oxide reductase transcription regulator NorR

>Fur [nhmmer score 12.3 E-value 2.1 Pos=-336]
	fumA	GZ59_08420	fumarate hydratase class I, aerobic

>FNR [nhmmer score 9.7 E-value 11.0 Pos=-389]
>CpxR [nhmmer score 7.5 E-value 92.0 Pos=-402]
	-	GZ59_08520	putative component of polysulfide reductase
	-	GZ59_08510	putative component of polysulfide reductase
	-	GZ59_08500	putative membrane protein
	-	GZ59_08490	FMN-binding domain protein
	-	GZ59_08480	putative flavoprotein subunit of a reductase
	(terminator conf=100, tail_score=-3.83026)		
	(terminator conf=95, tail_score=-3.18571)		

	(terminator conf=100, tail_score=-5.80003)		
	-	GZ59_08530	alpha/beta hydrolase fold protein
>CRP [nhmmer score 6.2 E-value 160.0 Pos=-220]
	-	GZ59_08540	LysR-family transcriptional regulator
	rspA	GZ59_08550	Bifunctional D-altronate/D-mannonate dehydratase
	rspB	GZ59_08560	L-gulonate dehydrogenase, COG1063 family

>RspR [nhmmer score 20.2 E-value 0.0029 Pos=-57]
	rspA	GZ59_08550	Bifunctional D-altronate/D-mannonate dehydratase
	rspB	GZ59_08560	L-gulonate dehydrogenase, COG1063 family

>MetJ [nhmmer score 11.2 E-value 2.8 Pos=-50]
	-	GZ59_08680	Biopolymer transport protein ExbD/TolR
	-	GZ59_08670	TonB-like protein
	-	GZ59_08660	TonB-dependent receptor

>CRP [nhmmer score 9.2 E-value 15.0 Pos=-256]
>BaeR [nhmmer score 13.6 E-value 0.31 Pos=-375]
>RcsB [MAST score 1983.16 P-value 9.95e-10 Pos=-375]
	mdtG	GZ59_08690	multidrug resistance efflux transport

>SlyA [nhmmer score 11.5 E-value 3.3 Pos=-34]
	-	GZ59_08730	putative acetyltransferase
	-	GZ59_08720	LuxR-family transcriptional regulator
	-	GZ59_08710	permease
	(terminator conf=79, tail_score=-5.26875)		

	-	GZ59_08780	putative fimbrial protein
	-	GZ59_08790	putative fimbrial adhesin
	fimC	GZ59_08800	periplasmic chaperone for type 1 fimbriae
	fimD	GZ59_08810	fimbrial biogenesis outer membrane usher protein
	fimA	GZ59_08820	type 1 fimbriae major subunit protein
>PhoP [nhmmer score 9.6 E-value 17.0 Pos=-389]
>FNR [nhmmer score 7.0 E-value 89.0 Pos=-355]
>KdgR [nhmmer score 10.6 E-value 6.3 Pos=-265]
	-	GZ59_08830	CadC family transcriptional regulator
	-	GZ59_08840	putative exported protein

>CueR [nhmmer score 21.0 E-value 0.002 Pos=-73]
>CRP [nhmmer score 6.1 E-value 170.0 Pos=-143]
>FNR [nhmmer score 12.6 E-value 1.1 Pos=-142]
	-	GZ59_08870	hypothetical protein
	(terminator conf=100, tail_score=-3.90744)		

>RcsB [nhmmer score 11.1 E-value 4.1 Pos=-29]
	pilL	GZ59_09180	putative Type IV pilus protein PilL
	pilM	GZ59_09190	putative Type IV pilus protein PilM
	pilN	GZ59_09200	putative Type IV pilus protein PilN
	pilO	GZ59_09210	Pilin accessory protein (PilO)
	pilP	GZ59_09220	putative Type IV pilus protein PilP
	pilQ	GZ59_09230	putative Type IV pilus nucleotide-binding protein
	pilR	GZ59_09240	putative type IV pilus protein PilR
	pilS	GZ59_09250	putative type IV pilus prepilin
	pilT	GZ59_09260	putative Type IV pilus protein PilT
	pilU	GZ59_09270	putative prepilin peptidase
	pilV	GZ59_09280	putative Type IV pilus prepilin protein

	(terminator conf=100, tail_score=-3.61398)		
	cfa8B	GZ59_09850	putative oxidoreductase
	cfa8A	GZ59_09860	putative oxidoreductase
	cfa7	GZ59_09870	type I polyketide synthase
	cfa6	GZ59_09880	type I polyketide synthase
	cfa5	GZ59_09890	coronafacic acid synthetase, ligase component
	cfa4	GZ59_09900	coronafacic acid synthetase component
	cfa3	GZ59_09910	Cfa-beta-ketoacylsynthase
	cfa2	GZ59_09920	coronafacic acid dehydratase
	cfa1	GZ59_09930	Cfa-acyl carrier protein
	cfl	GZ59_09940	coronafacate ligase
>RcsB [nhmmer score 9.2 E-value 18.0 Pos=-89]
	-	GZ59_09950	LysR-family transcriptional regulator

>SlyA [nhmmer score 8.0 E-value 50.0 Pos=-73]
	-	GZ59_09990	putative phage integrase
	(terminator conf=76, tail_score=-3.09581)		

	(terminator conf=100, tail_score=-3.97368)		
	-	GZ59_10020	-
	-	GZ59_10040	putative TetR-family transcriptional regulator
>Fur [nhmmer score 10.1 E-value 13.0 Pos=-63]
>FNR [nhmmer score 7.0 E-value 86.0 Pos=-55]
	-	GZ59_10050	hypothetical protein
	-	GZ59_10060	hypothetical protein
	(terminator conf=100, tail_score=-5.66684)		

	mutH	GZ59_10190	DNA mismatch repair protein
>CRP [nhmmer score 6.8 E-value 99.0 Pos=-579]
	rppH	GZ59_10200	RNA pyrophosphohydrolase
	ptsP	GZ59_10210	phosphoenolpyruvate-protein phosphotransferase

	-	GZ59_10320	putative lacI-family transcriptional regulator
>CRP [nhmmer score 5.9 E-value 220.0 Pos=-92]
	lfeW	GZ59_10330	mandelate racemase/muconate lactonizing protein

	-	GZ59_10580	putative GTP cyclohydrolase I
>RcsB [nhmmer score 7.3 E-value 80.0 Pos=-217]
>KdgR [nhmmer score 9.6 E-value 14.0 Pos=-196]
>Fur [nhmmer score 11.1 E-value 5.5 Pos=-192]
	rsmB	GZ59_10600	-
	aepA	GZ59_10610	exoenzymes regulatory protein

>GalR [nhmmer score 11.4 E-value 2.1 Pos=-49]
	rsmB	GZ59_10600	-
	aepA	GZ59_10610	exoenzymes regulatory protein

	-	GZ59_10960	hypothetical protein
>CRP [nhmmer score 7.3 E-value 69.0 Pos=-712]
	-	GZ59_10980	putative 3-polyprenyl-4-hydroxybenzoate carboxy-lyase
	-	GZ59_10990	hypothetical protein
	(terminator conf=82, tail_score=-4.69324)		

>Fur [nhmmer score 8.7 E-value 36.0 Pos=-213]
	fecA	GZ59_11050	iron(III) dicitrate transport protein FecA

	fecR	GZ59_11060	iron(III) dicitrate sensor protein
	fecI	GZ59_11070	RNA polymerase sigma factor
>Fur [nhmmer score 9.8 E-value 15.0 Pos=-236]
	-	GZ59_11080	cyclic-di-GMP phosphodiesterase
	phnA	GZ59_11090	putative phosphonoacetate hydrolase
	(terminator conf=78, tail_score=-4.64766)		
	-	GZ59_11100	lytic murein transglycosylase B

>UxuR [nhmmer score 9.9 E-value 7.4 Pos=-110]
>CpxR [nhmmer score 9.1 E-value 25.0 Pos=-19]
	uxuA	GZ59_11190	mannonate dehydratase
	(terminator conf=89, tail_score=-3.08438)		

	(terminator conf=100, tail_score=-4.16205)		
	-	GZ59_11200	Pectate lyase
>PhoP [nhmmer score 10.6 E-value 7.5 Pos=-688], [nhmmer score 10.3 E-value 9.4 Pos=-671], [nhmmer score 8.7 E-value 32.0 Pos=-657]
	pehA	GZ59_11210	endo-polygalacturonase

	-	GZ59_11250	-
>SlyA [nhmmer score 11.7 E-value 2.8 Pos=-382]
	-	GZ59_11280	antimicrobial peptide efflux ABC transporter permease/ATPase

>Rob [nhmmer score 11.4 E-value 3.2 Pos=-333]
>RcsB [nhmmer score 6.8 E-value 120.0 Pos=-296]
>CRP [nhmmer score 6.7 E-value 110.0 Pos=-75]
>FliA alternative sigma factor [nhmmer score 9.6 E-value 15.0 Pos=-60]
	-	GZ59_11320	methyl-accepting chemotaxis protein

	(terminator conf=85, tail_score=-3.54784)		
	sbcC	GZ59_11350	exonuclease
	-	GZ59_11360	nuclease SbcCD, D subunit
>PhoB [nhmmer score 15.8 E-value 0.097 Pos=-77]
	phoB	GZ59_11370	phosphate regulon response regulator
	phoR	GZ59_11380	phosphate regulon histidine kinase
	-	GZ59_11390	putative phosphate binding protein

>MetR [nhmmer score 10.4 E-value 7.8 Pos=-204]
>MetJ [nhmmer score 14.0 E-value 0.32 Pos=-129]
	metE2	GZ59_11400	putative methionine synthase
	(terminator conf=100, tail_score=-5.25803)		
	(terminator conf=76, tail_score=-4.8667)		
	(terminator conf=79, tail_score=-5.21709)		

>OxyR [nhmmer score 6.3 E-value 170.0 Pos=-120]
	tsaA	GZ59_11440	peroxiredoxin
	(terminator conf=100, tail_score=-5.27335)		

>RpoH heat shock alternative sigma factor [nhmmer score 18.1 E-value 0.016 Pos=-201]
	clpP	GZ59_11760	ATP-dependent Clp protease proteolytic subunit
	clpX	GZ59_11770	ATP-dependent Clp protease ATP-binding subunit
	(terminator conf=100, tail_score=-5.04249)		
	lon	GZ59_11790	ATP-dependent protease Lon
	(terminator conf=100, tail_score=-5.93809)		
	hupB	GZ59_11800	DNA-binding protein HU-beta
	(terminator conf=100, tail_score=-5.27476)		

>RpoH heat shock alternative sigma factor [nhmmer score 20.3 E-value 0.0022 Pos=-116]
	lon	GZ59_11790	ATP-dependent protease Lon
	(terminator conf=100, tail_score=-5.93809)		
	hupB	GZ59_11800	DNA-binding protein HU-beta
	(terminator conf=100, tail_score=-5.27476)		

>FadR [nhmmer score 8.9 E-value 20.0 Pos=-43]
	fadM	GZ59_11830	Long-chain acyl-CoA thioesterase FadM
	(terminator conf=77, tail_score=-5.00138)		

	(terminator conf=100, tail_score=-5.48514)		
	-	GZ59_11840	hypothetical protein
	-	GZ59_11850	putative pyridoxal-phosphate dependent protein
>FNR [nhmmer score 6.9 E-value 94.0 Pos=-217]
	-	GZ59_11860	AsnC-family transcriptional regulator
	mdlA	GZ59_11870	ATP-binding component of ABC transporter
	mdlB	GZ59_11880	ABC transporter related protein

>NtrC [nhmmer score 11.0 E-value 4.0 Pos=-228]
>RpoN alternative sigma factor [nhmmer score 12.8 E-value 0.79 Pos=-110]
	glnK	GZ59_11890	nitrogen assimilation regulatory protein for GlnL, GlnE, and AmtB
	amtB	GZ59_11900	putative ammonium transporter
	(terminator conf=100, tail_score=-5.08255)		

>Zur [nhmmer score 19.5 E-value 0.0048 Pos=-32]
	rpmE2	GZ59_11980	putative 50S ribosomal protein L31 (second copy)
	rpmJ2	GZ59_11970	putative 50S ribosomal protein L36 (second copy)

	(terminator conf=100, tail_score=-5.0133)		
	acrB	GZ59_11990	Multidrug efflux pump subunit AcrB
	acrA	GZ59_12000	Multidrug efflux pump MFP subunit
>AcrR [nhmmer score 25.2 E-value 8.2e-05 Pos=-14]
	acrR	GZ59_12010	putative acrAB operon repressor

>RpoH heat shock alternative sigma factor [nhmmer score 20.3 E-value 0.003 Pos=-85]
	htpG	GZ59_12090	HSP90 chaperone protein
	(terminator conf=100, tail_score=-3.42768)		

>GlpR [nhmmer score 7.7 E-value 60.0 Pos=-88]
	yjiY	GZ59_12170	putative carbon starvation protein
	(terminator conf=100, tail_score=-5.36441)		
	-	GZ59_12180	hypothetical protein
	-	GZ59_12190	hypothetical protein
	(terminator conf=79, tail_score=-2.53273)		

>SdaR [nhmmer score 11.1 E-value 2.5 Pos=-140]
>KdgR [nhmmer score 16.3 E-value 0.083 Pos=-38]
	pehN	GZ59_12200	putative polygalacturonase
	(terminator conf=100, tail_score=-3.73775)		

	(terminator conf=78, tail_score=-3.17571)		
	-	GZ59_12210	hypothetical protein
	-	GZ59_12220	putative exported protein
	(terminator conf=86, tail_score=-2.55085)		
	copA	GZ59_12230	copper-transporting P-type ATPase
>CueR [nhmmer score 13.5 E-value 0.53 Pos=-32]
	cueR	GZ59_12240	transcriptional regulator, MerR family

>RcsB [nhmmer score 8.6 E-value 28.0 Pos=-345]
	nrdA	GZ59_12280	ribonucleotide reductase of class Ia (aerobic) subunit alpha
	(terminator conf=100, tail_score=-3.08032)		
	(terminator conf=100, tail_score=-5.75342)		
	nrdB	GZ59_12270	ribonucleoside-diphosphate reductase 1 beta chain
	(terminator conf=100, tail_score=-4.4261)		

	(terminator conf=100, tail_score=-5.63517)		
	tyrP	GZ59_12460	tyrosine-specific transport protein
>TyrR [nhmmer score 13.5 E-value 0.66 Pos=-129]
	-	GZ59_12470	putative molybdopterin binding protein
	(terminator conf=83, tail_score=-3.61398)		

>Fur [nhmmer score 15.0 E-value 0.27 Pos=-214]
>FNR [nhmmer score 10.9 E-value 4.0 Pos=-103]
	hybO	GZ59_12530	hydrogenase-2 small subunit
	hybA	GZ59_12540	hydrogenase-2 operon protein
	hybB	GZ59_12550	putative Ni/Fe-hydrogenase 2 B-type cytochrome subunit
	hybC	GZ59_12560	hydrogenase-2 large subunit
	hybD	GZ59_12570	hydrogenase 2 maturation protease
	hybE	GZ59_12580	hydrogenase-2 component protein
	(terminator conf=100, tail_score=-4.13014)		

	(terminator conf=100, tail_score=-4.85267)		
	hypE	GZ59_12590	hydrogenase isoenzymes formation protein HypE
	hypD	GZ59_12600	hydrogenase isoenzymes formation protein HypD
	hypC	GZ59_12610	hydrogenase isoenzymes formation protein HypC
	hypB	GZ59_12620	hydrogenase isoenzymes nickel incorporation protein
	hypA	GZ59_12630	putative regulator of hydrogenase isoenzymes
>SlyA [nhmmer score 8.8 E-value 27.0 Pos=-163]
>NarP [nhmmer score 6.5 E-value 170.0 Pos=-52]
	hyfR	GZ59_12640	hydrogenase-4 transcriptional activator
	(terminator conf=100, tail_score=-2.73994)		

	(terminator conf=100, tail_score=-3.57263)		
	hycI	GZ59_12650	hydrogenase 3 maturation protease
	hyfJ	GZ59_12660	hydrogenase-4 component J
	hyfI	GZ59_12670	hydrogenase-4 component I
	hyfH	GZ59_12680	hydrogenase-4 component H
	hyfG	GZ59_12690	hydrogenase-4 component G
	hyfF	GZ59_12700	hydrogenase-4 component F
	hyfE	GZ59_12710	hydrogenase-4 component E
	hyfD	GZ59_12720	hydrogenase-4 component D
	hyfC	GZ59_12730	hydrogenase-4 component C
	hyfB	GZ59_12740	hydrogenase-4 component B
	hyfA	GZ59_12750	hydrogenase-4 component A
>HyfR [nhmmer score 7.5 E-value 74.0 Pos=-390], [nhmmer score 10.0 E-value 10.0 Pos=-139]
	hydN	GZ59_12760	electron transport protein
	fdhF	GZ59_12770	formate dehydrogenase H
	hypF	GZ59_12780	hydrogenase maturation protein
	hoxN	GZ59_12790	high-affinity nickel transport protein
	(terminator conf=77, tail_score=-5.055)		

>RpoN alternative sigma factor [nhmmer score 11.0 E-value 3.2 Pos=-71]
	hydN	GZ59_12760	electron transport protein
	fdhF	GZ59_12770	formate dehydrogenase H
	hypF	GZ59_12780	hydrogenase maturation protein
	hoxN	GZ59_12790	high-affinity nickel transport protein
	(terminator conf=77, tail_score=-5.055)		

	purN	GZ59_12800	phosphoribosylglycinamide formyltransferase
	purM	GZ59_12810	phosphoribosylformylglycinamidine cyclo-ligase
>PurR [nhmmer score 10.5 E-value 3.7 Pos=-239]
	upp	GZ59_12820	uracil phosphoribosyltransferase
	(terminator conf=100, tail_score=-5.78622)		

>PurR [nhmmer score 9.1 E-value 12.0 Pos=-197]
	-	GZ59_12920	putative membrane protein
	tmcA	GZ59_12930	tRNA(Met) cytidine acetyltransferase TmcA

	(terminator conf=100, tail_score=-4.2704)		
	atoB	GZ59_13080	acetyl-CoA acetyltransferase
	atoA	GZ59_13090	acetate CoA-transferase beta subunit
	atoD	GZ59_13100	acetate CoA-transferase alpha subunit
	-	GZ59_13110	hypothetical protein
	-	GZ59_13120	hypothetical protein
	citM_1	GZ59_13130	Mg(2+)/citrate complex transporter
>DcuR [nhmmer score 13.5 E-value 0.54 Pos=-403]
>CRP [nhmmer score 5.6 E-value 260.0 Pos=-165]
>FNR [nhmmer score 8.3 E-value 32.0 Pos=-23]
	-	GZ59_13140	LysR-family transcriptional regulator

>ArcA [nhmmer score 10.8 E-value 4.2 Pos=-174]
	lipA	GZ59_13240	lipoic acid synthetase
	(terminator conf=90, tail_score=-4.40237)		

>SlyA [nhmmer score 8.9 E-value 26.0 Pos=-160]
	dacA	GZ59_13270	D-alanine carboxypeptidase
	(terminator conf=100, tail_score=-3.8637)		
	-	GZ59_13260	hypothetical protein
	lipB	GZ59_13250	lipoate-protein ligase B

>NtrC [nhmmer score 12.5 E-value 1.3 Pos=-301]
>RpoN alternative sigma factor [nhmmer score 14.0 E-value 0.33 Pos=-403]
	gltI	GZ59_13410	glutamate/aspartate periplasmic binding protein
	(terminator conf=100, tail_score=-5.40474)		

>RpoN alternative sigma factor [nhmmer score 8.1 E-value 31.0 Pos=-64]
	nagB	GZ59_13590	glucosamine-6-phosphate isomerase
	nagA	GZ59_13580	N-acetylglucosamine-6-phosphate deacetylase
	nagC	GZ59_13570	N-acetylglucosamine repressor

	nagC	GZ59_13570	N-acetylglucosamine repressor
	nagA	GZ59_13580	N-acetylglucosamine-6-phosphate deacetylase
	nagB	GZ59_13590	glucosamine-6-phosphate isomerase
>CRP [nhmmer score 11.5 E-value 2.3 Pos=-202]
>NagC [nhmmer score 13.3 E-value 0.84 Pos=-171]
>ArcA [nhmmer score 10.1 E-value 6.8 Pos=-39]
	nagE	GZ59_13600	PTS system, N-acetylglucosamine-specific IIABC component
	(terminator conf=100, tail_score=-5.98781)		
	glnS	GZ59_13610	glutaminyl-tRNA synthetase
	(terminator conf=100, tail_score=-5.626)		

>ArcA [nhmmer score 11.3 E-value 2.9 Pos=-260]
>OxyR [nhmmer score 9.0 E-value 20.0 Pos=-285]
	fur	GZ59_13620	ferric uptake regulation protein
	(terminator conf=100, tail_score=-5.2015)		

	(terminator conf=87, tail_score=-2.50816)		
	fldA	GZ59_13640	flavodoxin 1
>FNR [nhmmer score 8.5 E-value 27.0 Pos=-639]
>KdgR [nhmmer score 11.2 E-value 3.9 Pos=-634]
	-	GZ59_13650	methyl-accepting chemotaxis protein

>FliA alternative sigma factor [nhmmer score 7.9 E-value 55.0 Pos=-170]
	-	GZ59_13650	methyl-accepting chemotaxis protein

	(terminator conf=100, tail_score=-5.04356)		
	-	GZ59_13700	putative membrane protein
	kdpE	GZ59_13710	two-component response regulator of kdp operon
	kdpD	GZ59_13720	Osmosensitive K channel His kinase sensor
	kdpC	GZ59_13730	potassium-transporting ATPase, C subunit
	kdpB	GZ59_13740	potassium-transporting ATPase B chain
	kdpA	GZ59_13750	potassium-transporting ATPase A chain
>HexR [nhmmer score 8.5 E-value 39.0 Pos=-175]
>CRP [nhmmer score 5.9 E-value 210.0 Pos=-84]
	ybfA	GZ59_13760	putative DUF2517 family protein
	(terminator conf=100, tail_score=-5.26119)		

>RpoN alternative sigma factor [nhmmer score 9.0 E-value 16.0 Pos=-112]
	-	GZ59_13830	putative allophanate hydrolase subunit 1
	-	GZ59_13840	putative allophanate hydrolase subunit 2
	-	GZ59_13850	putative lactam utilization protein
	pcp_1	GZ59_13860	pyrrolidone-carboxylate peptidase
	(terminator conf=78, tail_score=-4.08945)		
	nei	GZ59_13870	endonuclease VIII
	(terminator conf=91, tail_score=-4.88736)		

>RpoE alternative sigma factor [nhmmer score 6.4 E-value 160.0 Pos=-575]
	sdhC	GZ59_13890	succinate dehydrogenase cytochrome b-556 subunit
	sdhD	GZ59_13900	succinate dehydrogenase hydrophobic membrane anchor protein
	sdhA	GZ59_13910	succinate dehydrogenase flavoprotein subunit
	sdhB	GZ59_13920	succinate dehydrogenase iron-sulfur protein
	(terminator conf=90, tail_score=-3.33815)		

	(terminator conf=100, tail_score=-5.27335)		
	gltA	GZ59_13880	citrate synthase
>OxyR [nhmmer score 6.9 E-value 110.0 Pos=-449]
>CRP [nhmmer score 9.2 E-value 15.0 Pos=-277]
>FNR [nhmmer score 7.7 E-value 49.0 Pos=-276]
	sdhC	GZ59_13890	succinate dehydrogenase cytochrome b-556 subunit
	sdhD	GZ59_13900	succinate dehydrogenase hydrophobic membrane anchor protein
	sdhA	GZ59_13910	succinate dehydrogenase flavoprotein subunit
	sdhB	GZ59_13920	succinate dehydrogenase iron-sulfur protein
	(terminator conf=90, tail_score=-3.33815)		

>FNR [nhmmer score 12.7 E-value 0.94 Pos=-401]
	cydA1	GZ59_13970	cytochrome D ubiquinol oxidase subunit I
	cydB1	GZ59_13980	cytochrome D ubiquinol oxidase subunit II
	-	GZ59_13990	putative membrane protein
	-	GZ59_14000	putative membrane protein
	(terminator conf=93, tail_score=-4.54449)		
	-	GZ59_14010	putative thioesterase
	tolQ	GZ59_14020	TolQ protein
	tolR	GZ59_14030	tolR protein
	tolA	GZ59_14040	TolA protein
	tolB	GZ59_14050	TolB protein
	pal	GZ59_14060	peptidoglycan-associated lipoprotein precursor
	-	GZ59_14070	putative exported protein
	-	GZ59_14080	-
	-	GZ59_14090	-
	-	GZ59_14100	-
	-	GZ59_14110	-

	-	GZ59_14130	hypothetical protein
>NadR [nhmmer score 10.1 E-value 9.6 Pos=-20]
	nadA	GZ59_14140	quinolinate synthetase A
	pnuC	GZ59_14150	nicotinamide mononucleotide transport protein

	(terminator conf=100, tail_score=-5.55769)		
	gpmA	GZ59_14180	2,3-bisphosphoglycerate-dependent phosphoglycerate mutase
	cusA	GZ59_14190	cation efflux system protein
	cusB	GZ59_14200	putative copper efflux system protein
	-	GZ59_14210	putative exported protein
	-	GZ59_14220	putative exported protein
	-	GZ59_14230	putative membrane protein
	(terminator conf=88, tail_score=-3.54919)		
	galM	GZ59_14240	aldose 1-epimerase
	galE	GZ59_14250	UDP-glucose 4-epimerase
	modF	GZ59_14260	putative molybdenum transport ATP-binding protein
	modE	GZ59_14270	putative molybdenum transport protein
>ModE [nhmmer score 15.9 E-value 0.12 Pos=-43]
	modA	GZ59_14290	molybdate-binding periplasmic protein
	modB	GZ59_14300	molybdenum transport system permease protein
	modC	GZ59_14310	molybdenum transport ATP-binding protein
	(terminator conf=79, tail_score=-5.46706)		

>CRP [nhmmer score 10.5 E-value 5.3 Pos=-174]
>GalR [nhmmer score 12.4 E-value 1.0 Pos=-58]
	-	GZ59_14320	sugar phosphate isomerase/epimerase

	(terminator conf=90, tail_score=-3.38329)		
	-	GZ59_14330	LacI-family transcriptional regulator
	-	GZ59_14340	putative oxidoreductase
	-	GZ59_14350	xylose isomerase-like TIM barrel domain protein
	-	GZ59_14360	putative nucleoside H+ symporter
>GalR [nhmmer score 12.6 E-value 0.9 Pos=-171], [nhmmer score 13.6 E-value 0.41 Pos=-141]
	glk	GZ59_14370	glucokinase

>NarP [nhmmer score 9.3 E-value 19.0 Pos=-124]
	fdnG	GZ59_14450	formate dehydrogenase, nitrate-inducible, major subunit
	fdnH	GZ59_14440	formate dehydrogenase, nitrate-inducible, iron-sulfur subunit
	fdnI	GZ59_14430	formate dehydrogenase, nitrate-inducible, cytochrome b556
	(terminator conf=100, tail_score=-5.30616)		

	(terminator conf=100, tail_score=-3.93985)		
	-	GZ59_14530	Integral membrane TerC family protein
>Fur [nhmmer score 10.5 E-value 9.0 Pos=-164]
	wecA2	GZ59_14550	undecaprenyl-phosphate alpha-N-acetylglucosaminyltransferase
	wza	GZ59_14560	putative polysaccharide export protein
	wzb	GZ59_14570	putative protein-tyrosine-phosphatase
	wzc	GZ59_14580	tyrosine-protein kinase

>PmrA [nhmmer score 10.9 E-value 5.5 Pos=-33]
	rfbN	GZ59_14760	O antigen biosynthesis rhamnosyltransferase rfbn
	rfbM	GZ59_14770	mannose-1-phosphate guanylyltransferase
	rfbK	GZ59_14780	phosphomannomutase
	(terminator conf=82, tail_score=-3.91084)		

>FliA alternative sigma factor [nhmmer score 8.2 E-value 42.0 Pos=-263]
	yjbE	GZ59_14840	extracellular polysaccharide biosynthesis protein
	(terminator conf=93, tail_score=-4.96501)		
	yjbF	GZ59_14850	extracellular polysaccharide biosynthesis lipoprotein
	yjbG	GZ59_14860	extracellular polysaccharide export OMA protein
	yjbH	GZ59_14870	extracellular polysaccharide biosynthesis protein
	(terminator conf=100, tail_score=-5.25803)		

>CRP [nhmmer score 9.2 E-value 15.0 Pos=-237]
	bglY	GZ59_14900	beta-glucosidase
	bglK	GZ59_14910	putative beta-glucoside operon antiterminator

	-	GZ59_14930	Antibiotic biosynthesis monooxygenase
	-	GZ59_14940	putative transcriptional regulator
>ArcA [nhmmer score 8.0 E-value 36.0 Pos=-99]
	iolA	GZ59_14950	Methylmalonate semialdehyde dehydrogenase [acylating]

	(terminator conf=100, tail_score=-5.47159)		
	fbpC	GZ59_15060	Ferric iron ABC transporter, ATP-binding protein
	fbpB	GZ59_15070	Ferric iron ABC transporter, permease protein
	(terminator conf=100, tail_score=-5.41746)		
	fbpA	GZ59_15080	Ferric iron ABC transporter, substrate binding protein
>Rob [nhmmer score 12.0 E-value 2.0 Pos=-241]
	-	GZ59_15090	diguanylate cyclase with GAF sensor

>SlyA [nhmmer score 8.3 E-value 42.0 Pos=-94]
>Fur [nhmmer score 10.4 E-value 9.7 Pos=-109]
	-	GZ59_15240	non-ribosomal peptide synthetase
	-	GZ59_15230	non-ribosomal peptide synthetase
	-	GZ59_15220	ABC transporter ATP-binding protein
	(terminator conf=100, tail_score=-4.74103)		

>CRP [nhmmer score 5.9 E-value 210.0 Pos=-151]
	lacZ	GZ59_15280	Beta-galactosidase
	lacY	GZ59_15270	lactose permease
	-	GZ59_15260	-
	(terminator conf=100, tail_score=-4.77757)		
	-	GZ59_15250	hypothetical protein

>FNR [nhmmer score 7.7 E-value 50.0 Pos=-138]
	pnl	GZ59_15370	pectin lyase
	(terminator conf=76, tail_score=-4.46514)		
	(terminator conf=76, tail_score=-4.79174)		

>CpxR [nhmmer score 10.6 E-value 8.2 Pos=-163]
>CRP [nhmmer score 6.3 E-value 150.0 Pos=-201]
>RpoE alternative sigma factor [nhmmer score 7.0 E-value 95.0 Pos=-208]
>FNR [nhmmer score 6.5 E-value 130.0 Pos=-383]
>DcuR [nhmmer score 17.0 E-value 0.037 Pos=-486], [nhmmer score 14.1 E-value 0.36 Pos=-515]
>KdgR [nhmmer score 13.1 E-value 0.95 Pos=-660]
>NsrR [nhmmer score 9.2 E-value 14.0 Pos=-672]
	-	GZ59_15410	sodium:dicarboxylate symporter
	(terminator conf=100, tail_score=-5.50499)		

>RpoN alternative sigma factor [nhmmer score 10.1 E-value 6.3 Pos=-243]
>Fur [nhmmer score 9.2 E-value 24.0 Pos=-42], [nhmmer score 11.3 E-value 4.7 Pos=-36]
	fetM	GZ59_15460	high affinity Fe2+ permease
	fetP	GZ59_15470	Ferrous iron transport protein
	(terminator conf=100, tail_score=-4.57209)		

	-	GZ59_15610	putative glycerol dehydrogenase
	ssuC2	GZ59_15620	putative sulfonate ABC transporter, permease protein
	ssuB2	GZ59_15630	putative sulfonate ABC transporter, ATP-binding protein
	ssuA2	GZ59_15640	putative sulfonate ABC transporter, periplasmic binding protein
>CpxR [nhmmer score 7.1 E-value 130.0 Pos=-297]
>Rob [nhmmer score 10.7 E-value 5.4 Pos=-286]
	-	GZ59_15650	putative malate/L-lactate dehydrogenase
	tauA	GZ59_15660	putative taurine ABC transporter, periplasmic substrate binding protein
	tauC	GZ59_15670	putative taurine ABC transporter, permease protein
	tauB	GZ59_15680	putative taurine ABC transporter, ATP-binding protein
	-	GZ59_15690	putative desulfhydrase
	-	GZ59_15700	Asp/Glu/Hydantoin racemase family protein
	(terminator conf=79, tail_score=-4.59773)		
	(terminator conf=100, tail_score=-4.18018)		

>FNR [nhmmer score 9.9 E-value 8.7 Pos=-248]
>DcuR [nhmmer score 15.9 E-value 0.086 Pos=-356]
>Rob [nhmmer score 10.5 E-value 6.0 Pos=-359]
>GlpR [nhmmer score 9.1 E-value 19.0 Pos=-476]
>NarP [nhmmer score 8.1 E-value 49.0 Pos=-526]
	dcuB	GZ59_15710	anaerobic C4-dicarboxylate transporter
	(terminator conf=100, tail_score=-5.26316)		
	(terminator conf=100, tail_score=-5.77988)		

>CpxR [nhmmer score 10.3 E-value 10.0 Pos=-73]
>Fur [nhmmer score 13.9 E-value 0.65 Pos=-105]
	hasR	GZ59_15760	TonB-dependent heme receptor
	hasA	GZ59_15750	extracellular heme-binding protein
	(terminator conf=89, tail_score=-3.64703)		

	-	GZ59_15770	FecR-like transmembrane sensor
	-	GZ59_15780	FecI-like sigma factor
>Fur [nhmmer score 11.5 E-value 4.1 Pos=-128]
	-	GZ59_15790	hypothetical protein
	prr	GZ59_15800	Gamma-aminobutyraldehyde dehydrogenase

>RpoN alternative sigma factor [nhmmer score 10.6 E-value 4.3 Pos=-68]
	patA	GZ59_15810	putrescine aminotransferase
	(terminator conf=100, tail_score=-5.00616)		

>FliA alternative sigma factor [nhmmer score 11.3 E-value 4.2 Pos=-301]
	cheV	GZ59_16050	chemotaxis protein CheV
	(terminator conf=100, tail_score=-5.60864)		

>Fur [nhmmer score 8.5 E-value 44.0 Pos=-153]
	-	GZ59_16410	hypothetical protein
	(terminator conf=89, tail_score=-5.65927)		

	-	GZ59_16470	hypothetical protein
	-	GZ59_16480	hypothetical protein
>FNR [nhmmer score 6.9 E-value 96.0 Pos=-67]
	-	GZ59_16490	hypothetical protein
	-	GZ59_16500	hypothetical protein

>Fur [nhmmer score 10.0 E-value 13.0 Pos=-142]
	-	GZ59_16530	ankyrin repeat domain protein
	(terminator conf=100, tail_score=-4.41548)		

	-	GZ59_16570	putative lipoprotein
	(terminator conf=93, tail_score=-3.51948)		
	-	GZ59_16580	histone family protein nucleoid-structuring protein H-NS
>Fur [nhmmer score 8.8 E-value 34.0 Pos=-153]
	-	GZ59_16600	putative type IV pilin protein precursor
	(terminator conf=100, tail_score=-5.95286)		
	-	GZ59_16610	putative type IV prepilin

>KdgR [nhmmer score 9.3 E-value 17.0 Pos=-500]
>SlyA [nhmmer score 9.4 E-value 18.0 Pos=-169]
	-	GZ59_16630	bacteriocin killing protein
	-	GZ59_16640	bacteriocin immunity protein

>FNR [nhmmer score 6.9 E-value 94.0 Pos=-424], [nhmmer score 8.3 E-value 31.0 Pos=-152]
>Fur [nhmmer score 14.6 E-value 0.35 Pos=-342]
>NarP [nhmmer score 8.4 E-value 39.0 Pos=-278]
	-	GZ59_16680	hypothetical protein

	-	GZ59_16690	hypothetical protein
	intB	GZ59_16700	integrase
>FNR [nhmmer score 8.7 E-value 22.0 Pos=-508]
	nac_1	GZ59_16720	-

>RpoN alternative sigma factor [nhmmer score 15.1 E-value 0.14 Pos=-54]
	nac_1	GZ59_16720	-

	-	GZ59_16690	hypothetical protein
	intB	GZ59_16700	integrase
	(terminator conf=100, tail_score=-5.56112)		
	-	GZ59_16710	-
>NarP [nhmmer score 7.3 E-value 92.0 Pos=-33]
	nac_1	GZ59_16720	-

>CRP [nhmmer score 6.6 E-value 120.0 Pos=-295]
>KdgR [nhmmer score 9.8 E-value 11.0 Pos=-229]
	iraP	GZ59_16730	sigma S stabilising anti-RssB factor
	(terminator conf=100, tail_score=-4.30933)		

	-	GZ59_16770	hypothetical protein
>NtrC [nhmmer score 7.6 E-value 59.0 Pos=-515]
>ArcA [nhmmer score 8.6 E-value 22.0 Pos=-272]
	expA	GZ59_16780	two-component response regulator
	uvrC	GZ59_16790	excinuclease ABC subunit C
	pgsA	GZ59_16800	CDP-diacylglycerol--glycerol-3-phosphate 3-phosphatidyltransferase
	-	GZ59_16810	-
	-	GZ59_16820	-
	-	GZ59_16830	-
	(terminator conf=100, tail_score=-5.47218)		

>RcsB [nhmmer score 7.6 E-value 62.0 Pos=-91]
	yqaE	GZ59_17150	membrane protein YqaE
	(terminator conf=100, tail_score=-5.0133)		

	(terminator conf=100, tail_score=-4.89521)		
	-	GZ59_17210	hypothetical protein
	moeB	GZ59_17220	molybdopterin biosynthesis protein
	moeA	GZ59_17230	molybdopterin biosynthesis protein
>ArcA [nhmmer score 12.1 E-value 1.5 Pos=-158]
	-	GZ59_17240	putative ABC transporter ATP-binding protein
	-	GZ59_17250	putative ABC transporter periplasmic binding protein
	-	GZ59_17260	putative ABC transporter permease protein
	-	GZ59_17270	putative ABC transporter permease protein

>CRP [nhmmer score 7.5 E-value 57.0 Pos=-81]
	cdd	GZ59_17290	cytidine deaminase

	bioA	GZ59_17330	adenosylmethionine-8-amino-7-oxononanoate aminotransferase
>BirA [nhmmer score 8.4 E-value 10.0 Pos=-85]
	bioB	GZ59_17340	biotin synthase
	bioF	GZ59_17350	8-amino-7-oxononanoate synthase
	bioC	GZ59_17360	biotin synthesis protein
	bioD	GZ59_17370	dethiobiotin synthetase
	(terminator conf=77, tail_score=-5.01732)		

>LexA [nhmmer score 12.6 E-value 1.4 Pos=-232]
	uvrB	GZ59_17380	excision nuclease ABC subunit B
	-	GZ59_17390	putative glyoxalase/bleomycin resistance protein/dioxygenase

	-	GZ59_17400	hypothetical protein
>ModE [nhmmer score 17.3 E-value 0.04 Pos=-222]
	moaA	GZ59_17420	molybdenum cofactor biosynthesis protein A
	moaB	GZ59_17430	molybdenum cofactor biosynthesis protein B
	moaC	GZ59_17440	molybdenum cofactor biosynthesis protein C
	moaD	GZ59_17450	molybdopterin converting factor subunit 1
	moaE	GZ59_17460	molybdopterin converting factor subunit 2
	-	GZ59_17470	putative membrane protein
	(terminator conf=100, tail_score=-5.76633)		

>CpxR [nhmmer score 8.7 E-value 35.0 Pos=-371]
>Rob [nhmmer score 13.6 E-value 0.57 Pos=-259]
>Fur [nhmmer score 10.2 E-value 12.0 Pos=-249]
	acr	GZ59_17480	TonB-dependent ferric achromobactin receptor
	cbrA	GZ59_17490	achromobactin-binding periplasmic protein
	cbrB	GZ59_17500	achromobactin transport system permease protein CbrB
	cbrC	GZ59_17510	achromobactin transport system permease protein CbrC
	cbrD	GZ59_17520	achromobactin transport ATP-binding protein

>MetJ [nhmmer score 15.6 E-value 0.096 Pos=-90]
	mmuP	GZ59_17600	putative S-methylmethionine permease
	mmuM	GZ59_17610	homocysteine S-methyltransferase
	-	GZ59_17620	hypothetical protein
	(terminator conf=100, tail_score=-5.55664)		

>Rob [nhmmer score 13.7 E-value 0.53 Pos=-353]
>Fur [nhmmer score 9.3 E-value 23.0 Pos=-297]
	prtW	GZ59_17740	metalloprotease
	(terminator conf=100, tail_score=-4.74285)		
	inh	GZ59_17750	protease inhibitor
	prtD	GZ59_17760	protease secretion ATP-binding protein
	prtE	GZ59_17770	protease secretion protein
	prtF	GZ59_17780	protease secretion protein
	-	GZ59_17790	putative membrane protein
	-	GZ59_17800	Lytic transglycosylase catalytic
	-	GZ59_17810	putative exported protein
	-	GZ59_17820	putative exported protein
	-	GZ59_17830	hypothetical protein
	(terminator conf=100, tail_score=-5.61596)		

	(terminator conf=91, tail_score=-4.81685)		
	dps	GZ59_17910	DNA protection during starvation protein
>Rob [nhmmer score 12.4 E-value 1.5 Pos=-100]
>FNR [nhmmer score 8.8 E-value 20.0 Pos=-94]
>Fur [nhmmer score 8.9 E-value 31.0 Pos=-93], [nhmmer score 8.9 E-value 32.0 Pos=-66]
	-	GZ59_17920	hypothetical protein

	rhtA	GZ59_17930	Threonine/homoserine exporter
>RcsB [nhmmer score 8.1 E-value 44.0 Pos=-219]
>PhoB [nhmmer score 12.7 E-value 1.0 Pos=-177]
	ompX	GZ59_17940	outer membrane protein
	(terminator conf=100, tail_score=-5.65177)		

>RpoE alternative sigma factor [nhmmer score 10.2 E-value 8.2 Pos=-187]
	ompX	GZ59_17940	outer membrane protein
	(terminator conf=100, tail_score=-5.65177)		

	-	GZ59_17960	MATE efflux family protein
>KdgR [nhmmer score 12.3 E-value 1.8 Pos=-245]
	-	GZ59_17970	Rhodanese domain protein
	-	GZ59_17980	hypothetical protein

>LexA [nhmmer score 16.4 E-value 0.075 Pos=-147]
	-	GZ59_18080	putative phage-related protein
	-	GZ59_18070	phage-related protein

	sotA	GZ59_18300	sugar efflux transporter
>FruR [nhmmer score 11.0 E-value 2.6 Pos=-104], [nhmmer score 14.3 E-value 0.19 Pos=-37]
	fruB	GZ59_18310	PTS system, fructose-specific IIa/Fpr component
	fruK	GZ59_18320	1-phosphofructokinase
	fruA	GZ59_18330	pts system, fructose-specific IIbc component
	(terminator conf=100, tail_score=-5.77988)		

	-	GZ59_18350	putative membrane protein
>PhoP [nhmmer score 9.5 E-value 18.0 Pos=-47]
	rscR	GZ59_18360	LysR-family transciptional regulator
	lysP	GZ59_18370	lysine-specific permease
	(terminator conf=100, tail_score=-5.61689)		

>CRP [nhmmer score 6.5 E-value 130.0 Pos=-239]
>FNR [nhmmer score 13.6 E-value 0.48 Pos=-238]
>Fur [nhmmer score 12.5 E-value 1.9 Pos=-101]
	-	GZ59_18380	exogenous ferric siderophore TonB-dependent receptor
	(terminator conf=100, tail_score=-2.87963)		

>Fur [nhmmer score 9.4 E-value 22.0 Pos=-222]
	hprA	GZ59_18390	glycerate dehydrogenase

>RpoE alternative sigma factor [nhmmer score 7.1 E-value 88.0 Pos=-142]
	-	GZ59_18410	Putative ABC sugar transporter, ATP-binding protein
	-	GZ59_18400	Putative ABC sugar transporter, permease protein

>FliA alternative sigma factor [nhmmer score 11.8 E-value 2.7 Pos=-226]
	-	GZ59_18480	methyl-accepting chemotaxis protein
	(terminator conf=100, tail_score=-5.72622)		

	-	GZ59_18530	hypothetical protein
>CRP [nhmmer score 8.6 E-value 24.0 Pos=-537]
>ArcA [nhmmer score 8.2 E-value 30.0 Pos=-404]
>NsrR [nhmmer score 9.1 E-value 15.0 Pos=-43]
	ehpR	GZ59_18550	putative phenazine antibiotic biosynthesis protein EhpR
	-	GZ59_18560	putative phenazine antibiotic biosynthesis protein
	ehpA	GZ59_18570	putative phenazine antibiotic biosynthesis protein EhpA
	ehpB	GZ59_18580	putative phenazine antibiotic biosynthesis protein EhpB
	ehpC	GZ59_18590	putative phenazine antibiotic biosynthesis protein EhpC
	-	GZ59_18600	hypothetical protein
	ehpD	GZ59_18610	putative phenazine antibiotic biosynthesis protein EhpD
	ehpE	GZ59_18620	putative phenazine antibiotic biosynthesis protein EhpE
	ehpF	GZ59_18630	putative phenazine antibiotic biosynthesis protein EhpF
	ehpG	GZ59_18640	putative phenazine antibiotic biosynthesis protein EhpG
	-	GZ59_18650	putative malonyl CoA-acyl carrier protein transacylase
	-	GZ59_18660	putative polyketide synthetase
	-	GZ59_18670	hypothetical protein
	-	GZ59_18680	putative flavin-containing amine oxidase
	-	GZ59_18690	putative exported protein
	(terminator conf=93, tail_score=-3.14878)		

>DeoR [nhmmer score 7.1 E-value 110.0 Pos=-80], [nhmmer score 10.7 E-value 6.5 Pos=-110]
>CRP [nhmmer score 7.5 E-value 56.0 Pos=-114]
	deoC2	GZ59_18760	putative deoxyribose-phosphate aldolase
	deoR	GZ59_18750	deoxyribose operon repressor

>RpoE alternative sigma factor [nhmmer score 12.9 E-value 0.98 Pos=-37]
>CpxR [nhmmer score 9.2 E-value 24.0 Pos=-70]
	rybB	GZ59_18770	-

>ArgR [nhmmer score 15.6 E-value 0.13 Pos=-101]
	artJ	GZ59_18900	arginine-binding periplasmic protein 2
	(terminator conf=76, tail_score=-5.31275)		

>NsrR [nhmmer score 15.1 E-value 0.15 Pos=-39]
>FNR [nhmmer score 7.6 E-value 53.0 Pos=-119]
	hcp	GZ59_18990	hybrid-cluster protein
	-	GZ59_18980	ferredoxin

>LexA [nhmmer score 9.4 E-value 17.0 Pos=-77]
	ftsK	GZ59_19140	cell division protein
	(terminator conf=90, tail_score=-3.28712)		

>CpxR [nhmmer score 8.5 E-value 40.0 Pos=-157]
	lolA	GZ59_19150	outer-membrane lipoproteins carrier protein
	rarA	GZ59_19160	Replication-associated recombination protein A
	serS	GZ59_19170	seryl-tRNA synthetase
	(terminator conf=100, tail_score=-5.50499)		

>Mlc [nhmmer score 10.9 E-value 6.3 Pos=-256]
>FNR [nhmmer score 7.2 E-value 76.0 Pos=-237]
	-	GZ59_19180	putative transport protein

	-	GZ59_19190	LysR-family transcriptional regulator
>NifA [nhmmer score 10.4 E-value 6.2 Pos=-104]
	-	GZ59_19200	permease
	(terminator conf=100, tail_score=-3.35197)		
	-	GZ59_19210	hypothetical protein
	-	GZ59_19220	putative hydantoinase
	(terminator conf=100, tail_score=-5.00616)		

>CpxR [nhmmer score 7.7 E-value 80.0 Pos=-454]
	-	GZ59_19620	hypothetical protein

>CRP [nhmmer score 6.1 E-value 180.0 Pos=-81]
>FNR [nhmmer score 7.0 E-value 85.0 Pos=-80]
	focA	GZ59_19640	putative formate transporter
	pflB	GZ59_19630	formate acetyltransferase
	(terminator conf=100, tail_score=-4.84359)		
	(terminator conf=87, tail_score=-5.13343)		

>NarP [nhmmer score 6.2 E-value 220.0 Pos=-93]
>CRP [nhmmer score 7.1 E-value 83.0 Pos=-163]
	-	GZ59_19830	putative methyl-accepting chemotaxis protein

>DcuR [nhmmer score 11.5 E-value 2.5 Pos=-240]
	tcp	GZ59_19840	putative methyl-accepting chemotaxis citrate transducer
	(terminator conf=100, tail_score=-3.82665)		

	citB	GZ59_19850	two-component response regulator
	citA	GZ59_19860	signal transduction histidine kinase regulating citrate/malate metabolism
>NadR [nhmmer score 12.4 E-value 1.7 Pos=-259]
>CRP [nhmmer score 8.5 E-value 27.0 Pos=-76]
	citW	GZ59_19870	citrate/acetate antiporter
	-	GZ59_19880	putative fumarylacetoacetate hydrolase
	citC	GZ59_19890	[citrate [pro-3s]-lyase] ligase
	citD	GZ59_19900	citrate lyase acyl carrier protein
	citE_2	GZ59_19910	citrate lyase, citryl-ACP lyase subunit beta
	citF	GZ59_19920	citrate lyase alpha chain
	citX	GZ59_19930	Apo-citrate lyase phosphoribosyl-dephospho-CoA transferase
	citG	GZ59_19940	2-(5''-triphosphoribosyl)-3'-dephosphocoenzyme-A synthase

	(terminator conf=100, tail_score=-4.2828)		
	sbcB	GZ59_20000	exodeoxyribonuclease I
>FNR [nhmmer score 7.0 E-value 87.0 Pos=-184]
>Fur [nhmmer score 9.3 E-value 24.0 Pos=-81]
	-	GZ59_20010	putative iron ABC transporter, priplasmic binding protein
	-	GZ59_20020	putative iron ABC transporter, permease component
	-	GZ59_20030	putative iron ABC transporter permease component
	-	GZ59_20040	putative iron ABC transporter, ATP-binding protein

>PurR [nhmmer score 8.5 E-value 18.0 Pos=-125]
	pyrD	GZ59_20270	dihydroorotate dehydrogenase

>GlpR [nhmmer score 7.1 E-value 95.0 Pos=-74]
	-	GZ59_20350	methyl-accepting chemotaxis protein
	(terminator conf=100, tail_score=-5.23292)		

>Rob [nhmmer score 12.0 E-value 2.1 Pos=-193]
	cutC	GZ59_20490	copper homeostasis protein
	(terminator conf=100, tail_score=-5.40474)		

	(terminator conf=100, tail_score=-3.95036)		
	(terminator conf=76, tail_score=-5.06451)		
	-	GZ59_20510	hypothetical protein
	-	GZ59_20520	hypothetical protein
>LexA [nhmmer score 16.6 E-value 0.063 Pos=-331]
>Fur [nhmmer score 11.9 E-value 3.1 Pos=-277]
	-	GZ59_20540	SnoaL-like domain protein
	(terminator conf=87, tail_score=-4.57837)		

	-	GZ59_20570	putative membrane protein
	-	GZ59_20580	hypothetical protein
	-	GZ59_20590	Diguanylate phosphodiesterase
>ArcA [nhmmer score 8.1 E-value 33.0 Pos=-245]
	aspS	GZ59_20600	aspartyl-tRNA synthetase
	nudB	GZ59_20610	DATP pyrophosphohydrolase
	(terminator conf=80, tail_score=-5.03747)		
	-	GZ59_20620	hypothetical protein
	ruvC	GZ59_20630	crossover junction endodeoxyribonuclease RuvC
	(terminator conf=100, tail_score=-5.53436)		

>LexA [nhmmer score 11.0 E-value 4.6 Pos=-83]
	ruvA	GZ59_20640	holliday junction DNA helicase
	ruvB	GZ59_20650	Holliday junction DNA helicase RuvB
	(terminator conf=100, tail_score=-3.68351)		

	-	GZ59_20680	PTS system, lactose/cellobiose family IIC subunit
>AscG [nhmmer score 12.6 E-value 0.67 Pos=-112]
	-	GZ59_20690	LacI-family transcriptional regulator
	(terminator conf=100, tail_score=-5.67529)		

	(terminator conf=100, tail_score=-5.61881)		
	znuB	GZ59_20700	high-affinity zinc uptake system membrane protein
	znuC	GZ59_20710	high-affinity zinc uptake system ATP-binding protein
>Zur [nhmmer score 21.5 E-value 0.0011 Pos=-52]
	znuA	GZ59_20720	high-affinity zinc uptake system periplasmic substrate-binding protein
	-	GZ59_20730	Peptidase M23
	(terminator conf=91, tail_score=-4.61873)		
	msbB	GZ59_20740	lipid A biosynthesis (KDO)2-(lauroyl)-lipid iva acyltransferase
	(terminator conf=100, tail_score=-4.82667)		

	hexR	GZ59_20760	transcriptional regulator, RpiR family
>PhoB [nhmmer score 13.2 E-value 0.66 Pos=-103]
>HexR [nhmmer score 13.8 E-value 0.69 Pos=-39]
	zwf	GZ59_20770	glucose-6-phosphate 1-dehydrogenase
	eda	GZ59_20780	Khg/KdpG aldolase
	(terminator conf=100, tail_score=-5.60993)		

	(terminator conf=95, tail_score=-3.2827)		
	purT	GZ59_20790	phosphoribosylglycinamide formyltransferase 2
>PurR [nhmmer score 12.1 E-value 1.1 Pos=-156]
	ptrB	GZ59_20800	protease II

	-	GZ59_20810	hypothetical protein
	holE	GZ59_20820	DNA polymerase III, theta subunit
>Fur [nhmmer score 11.0 E-value 6.1 Pos=-153]
>OxyR [nhmmer score 8.2 E-value 39.0 Pos=-95]
>ArcA [nhmmer score 9.8 E-value 9.0 Pos=-83]
	ftnA	GZ59_20830	ferritin
	(terminator conf=95, tail_score=-4.22377)		

	(terminator conf=77, tail_score=-2.50994)		
	-	GZ59_21010	putative AraC-family transcriptional regulator
	-	GZ59_21020	hypothetical protein
>ArcA [nhmmer score 8.6 E-value 23.0 Pos=-329]
	fsr	GZ59_21030	putative fosmidomycin exporter
	ogt_1	GZ59_21040	putative methylated DNA--protein-cysteine methyltransferase

>Fur [nhmmer score 8.8 E-value 33.0 Pos=-45]
	purB	GZ59_21130	adenylosuccinate lyase
	(terminator conf=100, tail_score=-4.431)		

>NsrR [nhmmer score 12.2 E-value 1.3 Pos=-122]
	yccM	GZ59_21190	electron transport protein

	(terminator conf=100, tail_score=-5.69379)		
	rdgA	GZ59_21210	regulator of pectin lyase production
>CRP [nhmmer score 8.7 E-value 23.0 Pos=-124]
>FNR [nhmmer score 10.7 E-value 4.5 Pos=-123]
	-	GZ59_21220	hypothetical protein

	(terminator conf=100, tail_score=-5.69379)		
	rdgA	GZ59_21210	regulator of pectin lyase production
>PhoP [nhmmer score 8.7 E-value 35.0 Pos=-377]
	-	GZ59_21230	Diguanylate cyclase/phosphodiesterase with PAS/PAC and GAF sensor
	(terminator conf=91, tail_score=-4.61566)		
	(terminator conf=76, tail_score=-4.82667)		
	-	GZ59_21240	signal transduction histidine kinase, LytS
	-	GZ59_21250	two-component response regulator
	-	GZ59_21260	putative membrane protein
	(terminator conf=100, tail_score=-5.82388)		

>PhoB [nhmmer score 9.9 E-value 8.3 Pos=-116]
	ugpB2	GZ59_21270	glycerol-3-phosphate-binding periplasmic protein precursor
	-	GZ59_21280	putative glycerophosphoryl diester phosphodiesterase
	htpX	GZ59_21290	heat shock protein
	(terminator conf=100, tail_score=-3.95071)		

>KdgR [nhmmer score 18.5 E-value 0.015 Pos=-181]
>FliA alternative sigma factor [nhmmer score 11.1 E-value 4.9 Pos=-175]
	ogl	GZ59_21300	oligogalacturonate lyase
	(terminator conf=95, tail_score=-4.2142)		

>FNR [nhmmer score 7.3 E-value 71.0 Pos=-44]
	kdgR	GZ59_21310	pectin degradation repressor
	(terminator conf=100, tail_score=-5.26316)		

>NsrR [nhmmer score 17.0 E-value 0.035 Pos=-49]
	-	GZ59_21420	hypothetical protein
	(terminator conf=100, tail_score=-4.66163)		

>LexA [nhmmer score 9.8 E-value 12.0 Pos=-37]
	-	GZ59_21480	putative inner membrane protein
	-	GZ59_21470	putative sodium:dicarboxylate symporter
	(terminator conf=100, tail_score=-6.02919)		

>CRP [nhmmer score 6.3 E-value 150.0 Pos=-125]
>KdgR [nhmmer score 9.4 E-value 16.0 Pos=-156]
>FNR [nhmmer score 6.9 E-value 94.0 Pos=-206]
	kdgM	GZ59_21500	oligogalacturonate-specific porin

>KdgR [nhmmer score 12.4 E-value 1.6 Pos=-64]
	pelW	GZ59_21550	pectate disaccharide-lyase
	togM	GZ59_21540	binding-protein-dependent oligogalacturonate transport system, inner membrane component TogM
	togN	GZ59_21530	binding-protein-dependent oligogalacturonate transport system, inner membrane component TogN
	togA	GZ59_21520	oligogalacturonate ABC transporter, ATP-binding component
	togB	GZ59_21510	periplasmic pectic oligomers binding protein
	(terminator conf=100, tail_score=-5.01042)		

	(terminator conf=100, tail_score=-5.63012)		
	kduD	GZ59_21560	2-keto-3-deoxygluconate oxidoreductase
	kduI1	GZ59_21570	4-deoxy-L-threo-5-hexosulose-uronate ketol-isomerase
>KdgR [nhmmer score 20.0 E-value 0.0046 Pos=-178]
	kdgF	GZ59_21580	pectin degradation protein
	(terminator conf=100, tail_score=-3.82665)		

>Fur [nhmmer score 11.6 E-value 3.9 Pos=-56], [nhmmer score 9.1 E-value 26.0 Pos=-553], [nhmmer score 10.3 E-value 11.0 Pos=-604]
	yfeA	GZ59_21650	periplasmic chelated iron-binding protein
	yfeB	GZ59_21640	chelated iron transport system membrane protein YfeB
	yfeC	GZ59_21630	chelated iron transport system membrane protein YfeC
	yfeD	GZ59_21620	chelated iron transport system membrane protein YfeD

>Fur [nhmmer score 9.1 E-value 26.0 Pos=-576], [nhmmer score 10.3 E-value 11.0 Pos=-525]
>RpoN alternative sigma factor [nhmmer score 10.1 E-value 6.7 Pos=-483]
>RpoE alternative sigma factor [nhmmer score 6.4 E-value 150.0 Pos=-370]
	cspC	GZ59_21660	cold shock protein cspC
	(terminator conf=100, tail_score=-5.60689)		
	rrmA	GZ59_21680	ribosomal RNA large subunit methyltransferase A

>Fur [nhmmer score 12.2 E-value 2.4 Pos=-310]
	mntP	GZ59_21690	putative manganese efflux pump MntP
	(terminator conf=91, tail_score=-5.29445)		

	-	GZ59_21700	putative membrane protein
	(terminator conf=100, tail_score=-5.7946)		
	manZ	GZ59_21710	PTS system, mannose-specific iid component
	manY	GZ59_21720	PTS system, mannose-specific IIc component
	manX	GZ59_21730	PTS system, mannose-specific IIab component
>Mlc [nhmmer score 14.4 E-value 0.43 Pos=-386]
>NagC [nhmmer score 12.3 E-value 1.8 Pos=-385]
	-	GZ59_21740	putative membrane protein
	(terminator conf=100, tail_score=-4.17274)		

	-	GZ59_21940	putative lipoprotein
>CRP [nhmmer score 6.3 E-value 150.0 Pos=-151]
>ArcA [nhmmer score 12.9 E-value 0.8 Pos=-118]
	-	GZ59_21950	Uncharacterized protein
	(terminator conf=100, tail_score=-4.28977)		

	(terminator conf=81, tail_score=-2.65884)		
	-	GZ59_22000	DeoC/LacD family aldolase
	-	GZ59_22010	AAA family ATPase
	-	GZ59_22020	sugar phosphotransferase system permease subunit IIA
	-	GZ59_22030	sugar phosphotransferase system permease subunit IIB
	-	GZ59_22040	sugar phosphotransferase system permease subunit IIC
	-	GZ59_22050	sugar phosphotransferase system permease subunit IIB
	-	GZ59_22060	putative 6-phosphofructokinase isozyme II
>CRP [nhmmer score 6.8 E-value 98.0 Pos=-419], [nhmmer score 12.0 E-value 1.6 Pos=-345], [nhmmer score 9.3 E-value 14.0 Pos=-223]
	dadA	GZ59_22070	D-amino acid dehydrogenase small subunit

	(terminator conf=95, tail_score=-3.22653)		
	-	GZ59_22130	putative aldose 1-epimerase
	(terminator conf=100, tail_score=-5.66229)		
	gapA	GZ59_22140	glyceraldehyde 3-phosphate dehydrogenase a
>CRP [nhmmer score 12.5 E-value 1.1 Pos=-135]
>ArcA [nhmmer score 11.0 E-value 3.6 Pos=-61]
	msrB	GZ59_22150	peptide methionine sulfoxide reductase
	-	GZ59_22160	hypothetical protein

>FruR [nhmmer score 10.2 E-value 4.9 Pos=-87]
	-	GZ59_22160	hypothetical protein

>KdgR [nhmmer score 10.0 E-value 9.7 Pos=-225]
>NarP [nhmmer score 8.5 E-value 35.0 Pos=-291]
>CRP [nhmmer score 8.0 E-value 40.0 Pos=-317]
>FruR [nhmmer score 9.7 E-value 7.2 Pos=-340]
>Fur [nhmmer score 11.2 E-value 5.3 Pos=-371]
	adhE	GZ59_22360	bifunctional acetaldehyde-CoA dehydrogenase and iron-dependent alcohol dehydrogenase and pyruvate-formate lyase deactivase
	(terminator conf=100, tail_score=-5.06414)		

>DcuR [nhmmer score 15.2 E-value 0.16 Pos=-349]
	oppA2	GZ59_22370	extracellular solute-binding protein family 5
	oppA1	GZ59_22380	periplasmic oligopeptide-binding protein
	(terminator conf=100, tail_score=-4.42386)		
	oppB	GZ59_22390	oligopeptide transport system permease protein OppB
	oppC	GZ59_22400	oligopeptide transport system permease protein OppC
	oppD	GZ59_22410	oligopeptide transport ATP-binding protein OppD
	oppF	GZ59_22420	oligopeptide transport ATP-binding protein OppF
	(terminator conf=100, tail_score=-3.27525)		

>TrpR [nhmmer score 15.2 E-value 0.22 Pos=-528]
	ispZ	GZ59_22490	intracellular septation protein
	-	GZ59_22480	putative acyl-CoA thioester hydrolase
	(terminator conf=100, tail_score=-5.38951)		

>Fur [nhmmer score 8.4 E-value 47.0 Pos=-373]
>FNR [nhmmer score 7.7 E-value 50.0 Pos=-374]
	-	GZ59_22530	putative phage-related protein
	-	GZ59_22520	hypothetical protein
	-	GZ59_22510	hypothetical protein
	-	GZ59_22500	hypothetical protein
	(terminator conf=79, tail_score=-3.82083)		

	(terminator conf=76, tail_score=-4.75309)		
	-	GZ59_22570	putative membrane protein
>CRP [nhmmer score 6.5 E-value 130.0 Pos=-164]
>FNR [nhmmer score 10.0 E-value 7.9 Pos=-163]
>NarP [nhmmer score 11.4 E-value 3.6 Pos=-56]
	ompW	GZ59_22580	outer membrane protein W
	(terminator conf=100, tail_score=-4.82901)		

>PhoP [nhmmer score 9.6 E-value 17.0 Pos=-323]
	-	GZ59_22590	putative oligogalacturonate-specific porin
	(terminator conf=100, tail_score=-5.626)		

>TrpR [nhmmer score 16.1 E-value 0.1 Pos=-232]
	trpE	GZ59_22650	anthranilate synthase component I
	trpG	GZ59_22640	anthranilate synthase component II
	trpD	GZ59_22630	anthranilate phosphoribosyltransferase
	trpC	GZ59_22620	tryptophan biosynthesis protein
	trpB	GZ59_22610	tryptophan synthase beta chain
	trpA	GZ59_22600	tryptophan synthase alpha chain

	(terminator conf=100, tail_score=-3.58522)		
	-	GZ59_22750	hypothetical protein
>SlyA [nhmmer score 8.1 E-value 50.0 Pos=-135]
	topA	GZ59_22760	DNA topoisomerase I
	(terminator conf=100, tail_score=-5.67063)		
	(terminator conf=80, tail_score=-3.73775)		

>Fur [nhmmer score 9.8 E-value 16.0 Pos=-488]
	cysB	GZ59_22770	cys regulon transcriptional activator
	(terminator conf=100, tail_score=-4.96762)		

>NifA [nhmmer score 7.8 E-value 47.0 Pos=-58]
	rnfA	GZ59_22860	electron transport complex protein RnfA
	rnfB	GZ59_22850	electron transport complex protein RnfB
	-	GZ59_22830	-
	rnfD	GZ59_22820	electron transport complex protein RnfD
	rnfG	GZ59_22810	electron transport complex protein RnfG
	rnfE	GZ59_22800	electron transport complex protein RnfE
	nth	GZ59_22790	endonuclease III

	(terminator conf=100, tail_score=-3.16921)		
	araA	GZ59_22870	L-arabinose isomerase
	araB	GZ59_22880	L-ribulokinase
>AraC [nhmmer score 12.9 E-value 0.72 Pos=-237], [nhmmer score 10.9 E-value 3.6 Pos=-162]
>CRP [nhmmer score 6.4 E-value 140.0 Pos=-190]
	araF	GZ59_22890	L-arabinose-binding periplasmic protein
	araG	GZ59_22900	L-arabinose transport ATP-binding protein
	araH	GZ59_22910	L-arabinose transport system permease protein
	araC	GZ59_22920	arabinose operon regulatory protein
	-	GZ59_22930	putative oxidoreductase
	(terminator conf=77, tail_score=-2.64313)		
	-	GZ59_22940	putative sodium bile acid symporter
	(terminator conf=100, tail_score=-3.49777)		

>Mlc [nhmmer score 10.1 E-value 11.0 Pos=-152]
	mlc	GZ59_23040	Rok-family transcriptional regulator
	-	GZ59_23050	dethiobiotin synthetase
	(terminator conf=91, tail_score=-3.76224)		
	-	GZ59_23060	drug resistance transporter, EmrB/QacA subfamily
	(terminator conf=81, tail_score=-4.13014)		

>RpoN alternative sigma factor [nhmmer score 14.3 E-value 0.25 Pos=-64]
>KdgR [nhmmer score 10.3 E-value 8.0 Pos=-118]
	-	GZ59_23110	putative aminotransferase

>CRP [nhmmer score 12.8 E-value 0.82 Pos=-132]
	gpgP	GZ59_23130	Glucosyl-3-phosphoglycerate/mannosyl-3- phosphogly cerate phosphatase
	gpgS	GZ59_23120	glucosyl-3-phosphoglycerate synthase
	(terminator conf=100, tail_score=-5.89947)		

>FliA alternative sigma factor [nhmmer score 9.9 E-value 12.0 Pos=-96]
	-	GZ59_23400	methyl-accepting chemotaxis protein with Cache sensor domain
	(terminator conf=100, tail_score=-3.37493)		
	-	GZ59_23390	LysR-family transcriptional regulator

>ArcA [nhmmer score 8.6 E-value 23.0 Pos=-175]
	-	GZ59_23440	cytochrome b562
	(terminator conf=100, tail_score=-5.88565)		
	-	GZ59_23430	TetR-family transcriptional regulator
	-	GZ59_23420	major facilitator superfamily MFS_1
	(terminator conf=83, tail_score=-3.64318)		
	-	GZ59_23410	putative acetyltransferase
	-	GZ59_23400	methyl-accepting chemotaxis protein with Cache sensor domain
	(terminator conf=100, tail_score=-3.37493)		
	-	GZ59_23390	LysR-family transcriptional regulator

	(terminator conf=100, tail_score=-5.56673)		
	-	GZ59_23560	extracellular solute-binding protein family 1
	-	GZ59_23570	putative oxidoreductase
>RhaS [nhmmer score 29.4 E-value 3.2e-06 Pos=-343]
	ogt_2	GZ59_23580	methylated-DNA--protein-cysteine methyltransferase

>FNR [nhmmer score 9.9 E-value 8.8 Pos=-37]
	fnr	GZ59_23590	DNA-binding transcriptional dual regulator
	(terminator conf=100, tail_score=-3.55447)		
	uspE	GZ59_23600	stress-induced protein
	(terminator conf=100, tail_score=-4.62302)		
	(terminator conf=100, tail_score=-4.00868)		
	(terminator conf=78, tail_score=-3.6279)		

	(terminator conf=83, tail_score=-5.32944)		
	kdsA	GZ59_23690	2-dehydro-3-deoxyphosphooctonate aldolase
	sirB1	GZ59_23700	putative regulator
	sirB2	GZ59_23710	putative membrane protein
	hemK	GZ59_23720	protein methyltransferase
	prfA	GZ59_23730	peptide chain release factor RF-1
	hemA	GZ59_23740	glutamyl-tRNA reductase
>FNR [nhmmer score 10.3 E-value 6.6 Pos=-113]
	lolB	GZ59_23750	outer-membrane lipoprotein
	ispE	GZ59_23760	4-diphosphocytidyl-2-C-methyl-D-erythritol kinase
	(terminator conf=100, tail_score=-3.39895)		
	prs	GZ59_23770	ribose-phosphate pyrophosphokinase
	(terminator conf=90, tail_score=-4.63048)		

	(terminator conf=76, tail_score=-3.36452)		
	(terminator conf=100, tail_score=-5.8096)		
	-	GZ59_23780	putative membrane protein
>ArcA [nhmmer score 8.8 E-value 19.0 Pos=-118]
	pth	GZ59_23790	peptidyl-tRNA hydrolase
	-	GZ59_23800	hypothetical protein
	(terminator conf=100, tail_score=-4.70319)		
	-	GZ59_23810	prophage integrase
	-	GZ59_23820	Bacteriophage polarity suppression protein
	(terminator conf=80, tail_score=-4.2349)		

	(terminator conf=100, tail_score=-5.64274)		
	ascB	GZ59_23980	6-phospho-beta-glucosidase
	ascF	GZ59_23990	PTS system, arbutin-, cellobiose-, and salicin-specific IIabc component
>AscG [nhmmer score 11.5 E-value 1.5 Pos=-202]
>CRP [nhmmer score 6.3 E-value 150.0 Pos=-130]
	ascG	GZ59_24000	asc operon repressor
	(terminator conf=86, tail_score=-4.12198)		

	(terminator conf=95, tail_score=-4.8083)		
	-	GZ59_24020	hypothetical protein
	-	GZ59_24030	hypothetical protein
	-	GZ59_24040	putative luciferase-like monooxygenase
>Fur [nhmmer score 10.0 E-value 13.0 Pos=-168]
	-	GZ59_24050	putative metal-dependent peptidase

>CRP [nhmmer score 7.1 E-value 79.0 Pos=-318]
	-	GZ59_24140	TM2 domain protein

>RpoN alternative sigma factor [nhmmer score 12.2 E-value 1.3 Pos=-64]
	ucaB	GZ59_24230	allophanate hydrolase
	ucaA	GZ59_24220	urea carboxylase
	-	GZ59_24210	transcriptional regulator for urea utilization, GntR-family
	urtA	GZ59_24200	urea ABC transporter, periplasmic urea binding protein
	(terminator conf=81, tail_score=-3.15985)		
	urtB	GZ59_24190	urea ABC transporter, permease protein UrtB
	urtC	GZ59_24180	urea ABC transporter, permease protein UrtC
	urtD	GZ59_24170	Urea ABC transporter, ATPase protein UrtD
	urtE	GZ59_24160	Urea ABC transporter, ATPase protein UrtE
	-	GZ59_24150	putative exported protein

	-	GZ59_24150	putative exported protein
	urtE	GZ59_24160	Urea ABC transporter, ATPase protein UrtE
	urtD	GZ59_24170	Urea ABC transporter, ATPase protein UrtD
	urtC	GZ59_24180	urea ABC transporter, permease protein UrtC
	urtB	GZ59_24190	urea ABC transporter, permease protein UrtB
	(terminator conf=81, tail_score=-3.15985)		
	urtA	GZ59_24200	urea ABC transporter, periplasmic urea binding protein
	-	GZ59_24210	transcriptional regulator for urea utilization, GntR-family
	ucaA	GZ59_24220	urea carboxylase
	ucaB	GZ59_24230	allophanate hydrolase
	(terminator conf=100, tail_score=-3.79162)		
	-	GZ59_24240	putative oxidoreductase
>KdgR [nhmmer score 11.5 E-value 3.0 Pos=-349]
	-	GZ59_24260	KdgM-like oligalacturonate-specific porin
	-	GZ59_24270	KdgM-like porin
	(terminator conf=80, tail_score=-3.37612)		
	-	GZ59_24280	periplasmic pectate lyase

>HrpL alternative sigma factor [nhmmer score 13.3 E-value 0.83 Pos=-66]
	dspE	GZ59_24870	type III secretion system effector protein
	dspF	GZ59_24860	DspE-specific secretory chaperone

>HrpL alternative sigma factor [nhmmer score 15.6 E-value 0.15 Pos=-87]
	hrpW	GZ59_24880	HrpW harpin
	shcW	GZ59_24890	putative HrpW-specific chaperone
	(terminator conf=76, tail_score=-4.23104)		

>FNR [nhmmer score 7.2 E-value 71.0 Pos=-99]
>MetR [nhmmer score 10.8 E-value 5.8 Pos=-414]
	-	GZ59_24960	VgrG protein
	-	GZ59_24950	uncharacterized protein
	-	GZ59_24940	hypothetical protein
	-	GZ59_24930	putative lipoprotein
	-	GZ59_24920	putative lipoprotein
	-	GZ59_24910	putative lipoprotein
	-	GZ59_24900	hypothetical protein
	(terminator conf=89, tail_score=-4.72846)		

>HrpL alternative sigma factor [nhmmer score 13.2 E-value 0.92 Pos=-111]
	hrpN	GZ59_24970	harpin
	(terminator conf=88, tail_score=-4.58786)		
	(terminator conf=89, tail_score=-4.44797)		

>HrpL alternative sigma factor [nhmmer score 17.3 E-value 0.041 Pos=-91]
	hrpF	GZ59_25020	type III secretion protein HrpF
	hrpG	GZ59_25010	type III secretion protein HrpG
	hrcC	GZ59_25000	type III secretion protein HrcC
	hrpT	GZ59_24990	type III secretion lipoprotein
	hrpV	GZ59_24980	type III secretion protein HrpV
	hrpN	GZ59_24970	harpin
	(terminator conf=88, tail_score=-4.58786)		
	(terminator conf=89, tail_score=-4.44797)		

>HrpL alternative sigma factor [nhmmer score 13.8 E-value 0.58 Pos=-106]
	hrpA	GZ59_25070	type III secretion protein, hrp pilus subunit
	(terminator conf=100, tail_score=-4.96501)		
	hrpB	GZ59_25060	type III secretion protein HrpB
	hrcJ	GZ59_25050	type III secretion protein HrcJ
	hrpD	GZ59_25040	type III secretion protein HrpD
	hrpE	GZ59_25030	type III secretion protein HrpE
	hrpF	GZ59_25020	type III secretion protein HrpF
	hrpG	GZ59_25010	type III secretion protein HrpG
	hrcC	GZ59_25000	type III secretion protein HrcC
	hrpT	GZ59_24990	type III secretion lipoprotein
	hrpV	GZ59_24980	type III secretion protein HrpV
	hrpN	GZ59_24970	harpin
	(terminator conf=88, tail_score=-4.58786)		
	(terminator conf=89, tail_score=-4.44797)		

>RpoN alternative sigma factor [nhmmer score 9.6 E-value 9.2 Pos=-67]
	hrpL	GZ59_25120	RNA polymerase sigma subunit, ECF subfamily

	hrpL	GZ59_25120	RNA polymerase sigma subunit, ECF subfamily
>Fur [nhmmer score 8.3 E-value 49.0 Pos=-266]
>HrpS [nhmmer score 15.4 E-value 0.11 Pos=-174]
	hrpJ	GZ59_25130	type III secretion regulator YopN/LcrE/InvE/MxiC
	hrcV	GZ59_25140	type III secretion protein
	hrpQ	GZ59_25150	type III secretion protein
	hrcN	GZ59_25160	type III secretion protein HrcN
	hrpO	GZ59_25170	type III secretion protein HrpO
	hrpP	GZ59_25180	type III secretion protein HrpP
	hrcQ	GZ59_25190	type III secretion protein HrcQ
	hrcR	GZ59_25200	type III secretion protein HrcR
	hrcS	GZ59_25210	type III secretion protein HrcS
	hrcT	GZ59_25220	type III secretion protein HrcT
	hrcU	GZ59_25230	type III secretion protein HrcU

>HrpL alternative sigma factor [nhmmer score 12.8 E-value 1.2 Pos=-93]
	hrpJ	GZ59_25130	type III secretion regulator YopN/LcrE/InvE/MxiC
	hrcV	GZ59_25140	type III secretion protein
	hrpQ	GZ59_25150	type III secretion protein
	hrcN	GZ59_25160	type III secretion protein HrcN
	hrpO	GZ59_25170	type III secretion protein HrpO
	hrpP	GZ59_25180	type III secretion protein HrpP
	hrcQ	GZ59_25190	type III secretion protein HrcQ
	hrcR	GZ59_25200	type III secretion protein HrcR
	hrcS	GZ59_25210	type III secretion protein HrcS
	hrcT	GZ59_25220	type III secretion protein HrcT
	hrcU	GZ59_25230	type III secretion protein HrcU

>NtrC [nhmmer score 8.5 E-value 30.0 Pos=-295]
	-	GZ59_25270	putative oxidoreductase
	-	GZ59_25280	flavodoxin
	-	GZ59_25290	putative cytochrome P450

>RpoN alternative sigma factor [nhmmer score 11.3 E-value 2.5 Pos=-143]
	-	GZ59_25320	putative permease
	(terminator conf=100, tail_score=-3.42346)		

	-	GZ59_25350	N-acylamino acid racemase
	-	GZ59_25360	ABC transporter permease protein
	-	GZ59_25370	ABC transporter ATP-binding protein
>FNR [nhmmer score 8.0 E-value 38.0 Pos=-311]
>CRP [nhmmer score 6.9 E-value 95.0 Pos=-107]
	-	GZ59_25380	putative phosphatase
	(terminator conf=82, tail_score=-2.79501)		

>PurR [nhmmer score 8.4 E-value 19.0 Pos=-168]
	-	GZ59_25420	putative short-chain dehydrogenase
	-	GZ59_25410	putative phosphotransferase
	-	GZ59_25400	aminotransferase class-III

>RpoN alternative sigma factor [nhmmer score 12.5 E-value 1.0 Pos=-147]
	-	GZ59_25450	ABC transporter, periplasmic binding protein
	-	GZ59_25440	ABC transporter, permease protein
	-	GZ59_25430	ABC transporter, ATPase
	(terminator conf=100, tail_score=-3.54543)		
	(terminator conf=100, tail_score=-5.40072)		

>NtrC [nhmmer score 7.3 E-value 75.0 Pos=-165]
>RpoN alternative sigma factor [nhmmer score 11.7 E-value 1.9 Pos=-59]
	-	GZ59_25490	polyamine ABC transporter, ATP-binding protein
	-	GZ59_25500	Putative amino acid exporter

	-	GZ59_25590	putative DNA-binding protein
>PhoP [nhmmer score 9.0 E-value 25.0 Pos=-83]
	-	GZ59_25600	catabolic threonine dehydratase
	-	GZ59_25610	Ornithine cyclodeaminase
	-	GZ59_25620	hypothetical protein
	(terminator conf=80, tail_score=-3.35029)		

>FNR [nhmmer score 6.7 E-value 110.0 Pos=-146]
>NarP [nhmmer score 6.9 E-value 130.0 Pos=-295]
>HexR [nhmmer score 12.2 E-value 2.3 Pos=-620]
	narG	GZ59_25690	nitrate reductase, alpha subunit
	narH	GZ59_25680	respiratory nitrate reductase 1 beta chain
	narJ	GZ59_25670	respiratory nitrate reductase 1 delta chain
	narI	GZ59_25660	respiratory nitrate reductase 1 gamma chain
	(terminator conf=100, tail_score=-4.79053)		

	(terminator conf=100, tail_score=-4.11484)		
	narK	GZ59_25700	nitrite extrusion protein
>FNR [nhmmer score 7.5 E-value 56.0 Pos=-208]
>NarP [nhmmer score 7.2 E-value 97.0 Pos=-154], [nhmmer score 7.1 E-value 110.0 Pos=-43]
	narX	GZ59_25710	nitrate/nitrite sensor protein NarX
	narL	GZ59_25720	nitrate/nitrite response regulator

>GalR [nhmmer score 10.4 E-value 4.9 Pos=-130]
	-	GZ59_25730	acyltransferase 3

>RpoE alternative sigma factor [nhmmer score 6.1 E-value 190.0 Pos=-119]
>ScrR [nhmmer score 12.5 E-value 0.73 Pos=-35]
	-	GZ59_25740	putative exported protein

	chaC	GZ59_25750	putative cation transport protein
>CRP [nhmmer score 8.6 E-value 24.0 Pos=-580]
>Fur [nhmmer score 9.4 E-value 22.0 Pos=-67]
	-	GZ59_25760	putative siderophore-interacting protein

>CpxR [nhmmer score 8.8 E-value 32.0 Pos=-246]
	chaA	GZ59_25770	putative calcium/proton antiporter
	dauA	GZ59_25790	C4-dicarboxylic acid transporter
	folM	GZ59_25800	Dihydromonapterin reductase

>RpoE alternative sigma factor [nhmmer score 6.2 E-value 180.0 Pos=-272]
	-	GZ59_25890	Diguanylate cyclase/phosphodiesterase with GAF sensor
	-	GZ59_25900	putative protease

>CpxR [nhmmer score 8.5 E-value 40.0 Pos=-155]
>FliA alternative sigma factor [nhmmer score 8.2 E-value 44.0 Pos=-110]
	aer1	GZ59_25960	aerotaxis receptor
	ldhA	GZ59_25970	D-lactate dehydrogenase

	-	GZ59_25980	putative lipoprotein
>OxyR [nhmmer score 7.9 E-value 49.0 Pos=-304]
	-	GZ59_25990	hypothetical protein

>FNR [nhmmer score 8.0 E-value 40.0 Pos=-54]
	fnrS	GZ59_26040	-
	(terminator conf=100, tail_score=-5.96219)		
	(terminator conf=83, tail_score=-3.41602)		
	(terminator conf=83, tail_score=-3.41234)		

>RpoN alternative sigma factor [nhmmer score 13.0 E-value 0.69 Pos=-114]
	pspA	GZ59_26160	phage shock protein A
	pspB	GZ59_26150	phage shock protein B
	pspC	GZ59_26140	phage shock protein C
	(terminator conf=79, tail_score=-5.24531)		
	-	GZ59_26130	hypothetical protein
	-	GZ59_26120	putative membrane protein
	(terminator conf=100, tail_score=-4.14257)		
	-	GZ59_26110	putative peptidase
	tyrR	GZ59_26100	transcriptional regulator
	(terminator conf=100, tail_score=-4.23615)		

	(terminator conf=100, tail_score=-4.23615)		
	tyrR	GZ59_26100	transcriptional regulator
	-	GZ59_26110	putative peptidase
	(terminator conf=100, tail_score=-4.14257)		
	-	GZ59_26120	putative membrane protein
	-	GZ59_26130	hypothetical protein
	(terminator conf=79, tail_score=-5.24531)		
	pspC	GZ59_26140	phage shock protein C
	pspB	GZ59_26150	phage shock protein B
	pspA	GZ59_26160	phage shock protein A
>PspF [nhmmer score 11.9 E-value 1.9 Pos=-115], [nhmmer score 10.9 E-value 4.1 Pos=-48]
	pspF	GZ59_26170	psp operon transcriptional activator

>Fur [nhmmer score 10.3 E-value 11.0 Pos=-59]
	ryhB	GZ59_26190	-
	celV	GZ59_26180	endoglucanase V
	(terminator conf=100, tail_score=-4.86731)		

>SlyA [nhmmer score 8.9 E-value 25.0 Pos=-71]
	-	GZ59_26280	hypothetical protein
	(terminator conf=84, tail_score=-4.33956)		

>Rob [nhmmer score 10.7 E-value 5.3 Pos=-84]
>CpxR [nhmmer score 7.3 E-value 110.0 Pos=-151]
	-	GZ59_26300	putative NADH:flavin oxidoreductase
	(terminator conf=93, tail_score=-4.12942)		
	-	GZ59_26290	putative thiamine biosynthesis protein

	(terminator conf=86, tail_score=-5.48213)		
	(terminator conf=100, tail_score=-6.17268)		
	lfaA	GZ59_26310	glycosyl hydrolase
	(terminator conf=79, tail_score=-3.96624)		
	lfaT	GZ59_26320	hexuronate transporter
>UxuR [nhmmer score 15.5 E-value 0.11 Pos=-177]
>LfaR [nhmmer score 13.3 E-value 0.98 Pos=-118], [nhmmer score 10.3 E-value 9.6 Pos=-40]
	lfaR	GZ59_26330	transcriptional repressor

	araD	GZ59_26390	L-ribulose-5-phosphate 4-epimerase
>Rob [nhmmer score 13.3 E-value 0.74 Pos=-193]
	osmB	GZ59_26400	osmotically inducible lipoprotein B
	(terminator conf=89, tail_score=-2.83894)		

>ArgR [nhmmer score 13.5 E-value 0.67 Pos=-51]
>FNR [nhmmer score 8.4 E-value 28.0 Pos=-56]
	-	GZ59_26490	hypothetical protein
	-	GZ59_26480	hypothetical protein
	-	GZ59_26470	glycerol kinase
	-	GZ59_26460	putative xylose isomerase
	(terminator conf=77, tail_score=-3.48182)		

>ArgR [nhmmer score 18.0 E-value 0.021 Pos=-35], [nhmmer score 13.5 E-value 0.63 Pos=-53]
	-	GZ59_26530	-
	-	GZ59_26520	putative lipoprotein
	-	GZ59_26510	ABC transporter related protein
	-	GZ59_26500	putative sugar ABC transporter, permease protein
	-	GZ59_26490	hypothetical protein
	-	GZ59_26480	hypothetical protein
	-	GZ59_26470	glycerol kinase
	-	GZ59_26460	putative xylose isomerase
	(terminator conf=77, tail_score=-3.48182)		

>PhoP [nhmmer score 9.8 E-value 15.0 Pos=-108]
	acnA	GZ59_26580	aconitate hydratase 1
	(terminator conf=84, tail_score=-2.60508)		

	(terminator conf=93, tail_score=-4.02856)		
	-	GZ59_26590	sodium:dicarboxylate symporter
>ArcA [nhmmer score 7.9 E-value 39.0 Pos=-452]
	gst	GZ59_26610	glutathione S-transferase
	(terminator conf=100, tail_score=-3.89354)		

>PurR [nhmmer score 8.9 E-value 13.0 Pos=-75]
	pdxY	GZ59_26620	pyridoxamine kinase
	(terminator conf=100, tail_score=-3.74542)		

>FliA alternative sigma factor [nhmmer score 8.3 E-value 40.0 Pos=-257]
	slyB	GZ59_26670	outer membrane lipoprotein SlyB

	pdxH	GZ59_26640	pyridoxamine 5'-phosphate oxidase
	mliC	GZ59_26650	Membrane-bound lysozyme inhibitor of C-type lysozyme
	anmK	GZ59_26660	anhydro-N-acetylmuramic acid kinase
>CpxR [nhmmer score 10.4 E-value 9.7 Pos=-118]
>UxuR [nhmmer score 9.6 E-value 9.4 Pos=-71]
	slyB	GZ59_26670	outer membrane lipoprotein SlyB

	(terminator conf=100, tail_score=-3.95378)		
	-	GZ59_26740	hypothetical protein
>PurR [nhmmer score 6.5 E-value 91.0 Pos=-59]
	purR	GZ59_26750	purine nucleotide synthesis repressor

>FruR [nhmmer score 10.0 E-value 5.6 Pos=-116]
	lctP	GZ59_26800	L-lactate permease
	ykgE	GZ59_26810	putative L-lactate dehydrogenase, Fe-S oxidoreductase subunit YkgE
	ykgF	GZ59_26820	putative L-lactate dehydrogenase, Fe-S cluster-binding subunit YkgF
	ykgG	GZ59_26830	putative L-lactate dehydrogenase

>RpoN alternative sigma factor [nhmmer score 13.6 E-value 0.45 Pos=-227]
	-	GZ59_26900	urea carboxylase-associated ABC transporter, periplasmic substrate-binding component
	-	GZ59_26890	urea carboxylase-associated ABC transporter, permease component
	-	GZ59_26880	urea carboxylase-associated ABC transporter, ATPase component
	-	GZ59_26870	urea carboxylase-associated protein 2
	-	GZ59_26860	urea carboxylase-associated protein 1
	-	GZ59_26850	hypothetical protein
	-	GZ59_26840	urea carboxylase
	(terminator conf=100, tail_score=-3.92592)		

>Fur [nhmmer score 8.9 E-value 30.0 Pos=-178]
	-	GZ59_27000	short chain dehydrogenase
	-	GZ59_27010	putative zinc-binding dehydrogenase

	narP	GZ59_27040	nitrate/nitrite response regulator
	narQ	GZ59_27050	nitrate/nitrite sensor protein
>NarP [nhmmer score 8.2 E-value 43.0 Pos=-111]
	napF	GZ59_27060	ferredoxin-type protein
	napD	GZ59_27070	NapD family protein
	napA	GZ59_27080	periplasmic nitrate reductase
	napG	GZ59_27090	ferredoxin-type protein NapG
	napH	GZ59_27100	ferredoxin-type protein NapH
	napB	GZ59_27110	diheme cytochrome C protein
	napC	GZ59_27120	cytochrome C-type protein
	(terminator conf=77, tail_score=-4.56775)		
	(terminator conf=85, tail_score=-4.25104)		

>NarP [nhmmer score 7.8 E-value 59.0 Pos=-88]
>FNR [nhmmer score 8.8 E-value 21.0 Pos=-111]
	ccmA	GZ59_27210	heme exporter protein CcmA
	ccmB	GZ59_27200	heme exporter protein B
	ccmC	GZ59_27190	heme exporter protein C
	ccmD	GZ59_27180	heme exporter protein D
	ccmE	GZ59_27170	cytochrome C-type biogenesis protein
	ccmF	GZ59_27160	cytochrome C-type biogenesis protein
	dsbE	GZ59_27150	thiol:disulfide interchange protein
	ccmH1	GZ59_27140	cytochrome C-type biogenesis protein
	ccmH2	GZ59_27130	cytochrome C-type biogenesis protein
	(terminator conf=84, tail_score=-5.0916)		

>NsrR [nhmmer score 9.8 E-value 8.8 Pos=-141]
>KdgR [nhmmer score 9.1 E-value 20.0 Pos=-150]
>FNR [nhmmer score 9.2 E-value 15.0 Pos=-155]
	nrfA	GZ59_27280	cytochrome c552 precursor
	nrfB	GZ59_27270	cytochrome C-type protein
	nrfC	GZ59_27260	nitrite reductase complex component NrfC
	nrfD	GZ59_27250	nitrite reductase complex component NrfD
	nrfE	GZ59_27240	cytochrome C-type biogenesis protein
	nrfF	GZ59_27230	formate-dependent nitrite reductase complex subunit NrfF
	nrfG	GZ59_27220	formate-dependent nitrite reductase complex subunit NrfG
	ccmA	GZ59_27210	heme exporter protein CcmA
	ccmB	GZ59_27200	heme exporter protein B
	ccmC	GZ59_27190	heme exporter protein C
	ccmD	GZ59_27180	heme exporter protein D
	ccmE	GZ59_27170	cytochrome C-type biogenesis protein
	ccmF	GZ59_27160	cytochrome C-type biogenesis protein
	dsbE	GZ59_27150	thiol:disulfide interchange protein
	ccmH1	GZ59_27140	cytochrome C-type biogenesis protein
	ccmH2	GZ59_27130	cytochrome C-type biogenesis protein
	(terminator conf=84, tail_score=-5.0916)		

	(terminator conf=100, tail_score=-6.35605)		
	arbG	GZ59_27340	beta-glucoside operon antiterminator
>KdgR [nhmmer score 10.8 E-value 5.2 Pos=-260]
>FruR [nhmmer score 9.7 E-value 7.0 Pos=-241]
	pykF	GZ59_27360	pyruvate kinase I
	(terminator conf=100, tail_score=-5.84432)		

>FNR [nhmmer score 7.0 E-value 87.0 Pos=-166]
	ldtE	GZ59_27380	putative L,D-transpeptidase
	(terminator conf=100, tail_score=-4.23892)		
	(terminator conf=100, tail_score=-5.95539)		

	(terminator conf=100, tail_score=-6.12458)		
	sufE	GZ59_27390	sulfur transfer protein
	sufS	GZ59_27400	selenocysteine lyase
	sufD	GZ59_27410	FeS assembly protein SufD
	sufC	GZ59_27420	FeS assembly protein SufC
	sufB	GZ59_27430	FeS assembly protein SufB
	sufA	GZ59_27440	Fe-S cluster assembly protein
>Rob [nhmmer score 10.7 E-value 5.4 Pos=-248]
>SlyA [nhmmer score 8.6 E-value 32.0 Pos=-47]
>Fur [nhmmer score 14.2 E-value 0.49 Pos=-38]
	-	GZ59_27450	hypothetical protein

>RcsB [nhmmer score 7.2 E-value 87.0 Pos=-151], [nhmmer score 7.1 E-value 96.0 Pos=-49]
	rprA	GZ59_27490	-
	apbE	GZ59_27500	thiamine biosynthesis lipoprotein

	ppsA	GZ59_27510	phosphoenolpyruvate synthase
>KdgR [nhmmer score 14.0 E-value 0.46 Pos=-95]
	psrP	GZ59_27520	Phosphoenolpyruvate synthase regulatory protein
	(terminator conf=100, tail_score=-5.67967)		

	-	GZ59_27550	GntR-family transcriptional regulator
>CRP [nhmmer score 7.6 E-value 56.0 Pos=-135]
	aglA2	GZ59_27560	PTS system, alpha-glucoside-specific IIBC component
	aglB2	GZ59_27570	6-phospho-alpha-glucosidase
	(terminator conf=86, tail_score=-4.02736)		

>Fur [nhmmer score 10.9 E-value 6.7 Pos=-60]
	hmuS	GZ59_27580	Hemin-degrading family protein
	hmuT	GZ59_27590	hemin-binding periplasmic protein
	hmuU	GZ59_27600	hemin transport system permease protein
	hmuV	GZ59_27610	hemin transport system ATP-binding protein
	(terminator conf=89, tail_score=-2.89039)		

	gntT	GZ59_27640	high-affinity gluconate transporter
>CRP [nhmmer score 10.0 E-value 8.0 Pos=-115]
	gntV	GZ59_27650	gluconokinase

	gntR_1	GZ59_27660	gluconate utilization system Gnt-I transcriptional repressor
>CRP [nhmmer score 11.2 E-value 3.0 Pos=-414]
>FruR [nhmmer score 9.0 E-value 12.0 Pos=-378]
	edd	GZ59_27670	phosphogluconate dehydratase

	-	GZ59_27690	ABC transporter related
	btuE	GZ59_27700	putative vitamin B12 transport periplasmic protein
	-	GZ59_27710	transport system permease protein
	-	GZ59_27720	putative methyltransferase
	-	GZ59_27730	Cupin domain protein related to quercetin dioxygenase
>Fur [nhmmer score 10.8 E-value 7.1 Pos=-61]
	-	GZ59_27740	putative Crp/Fnr-family of transcriptional regulator
	-	GZ59_27750	hypothetical protein

>NifA [nhmmer score 6.6 E-value 120.0 Pos=-230]
>RcsB [nhmmer score 8.2 E-value 41.0 Pos=-258]
	umoD	GZ59_27860	Glycine zipper 2TM domain protein
	(terminator conf=100, tail_score=-5.63103)		

>PdhR [nhmmer score 13.9 E-value 0.33 Pos=-138]
>FNR [nhmmer score 14.9 E-value 0.17 Pos=-154]
	ndh	GZ59_27870	NADH dehydrogenase
	(terminator conf=100, tail_score=-5.20333)		

>CRP [nhmmer score 7.9 E-value 43.0 Pos=-164]
>Mlc [nhmmer score 14.1 E-value 0.55 Pos=-299]
	ptsG	GZ59_27960	PTS system, glucose-specific IIBC component
	(terminator conf=100, tail_score=-5.39755)		

>LexA [nhmmer score 15.0 E-value 0.21 Pos=-37]
	dinI	GZ59_28160	DNA-damage-inducible protein I
	-	GZ59_28170	hypothetical protein
	(terminator conf=79, tail_score=-3.89814)		

>HexR [nhmmer score 10.6 E-value 7.8 Pos=-141]
	bssS	GZ59_28180	biofilm regulator BssS
	(terminator conf=100, tail_score=-4.14874)		

>ArgR [nhmmer score 16.9 E-value 0.049 Pos=-140]
	-	GZ59_28190	putative membrane protein
	-	GZ59_28200	putative exported protein
	(terminator conf=95, tail_score=-4.66537)		

>FliA alternative sigma factor [nhmmer score 12.8 E-value 1.3 Pos=-455]
>NsrR [nhmmer score 10.0 E-value 7.5 Pos=-567]
>PhoP [nhmmer score 8.7 E-value 37.0 Pos=-592]
	-	GZ59_28280	methyl-accepting chemotaxis protein
	(terminator conf=100, tail_score=-5.84381)		

	(terminator conf=79, tail_score=-5.1675)		
	-	GZ59_28290	hypothetical protein
	-	GZ59_28300	putative exported protein
>NarP [nhmmer score 8.7 E-value 31.0 Pos=-81]
	-	GZ59_28310	hypothetical protein
	-	GZ59_28320	hypothetical protein

	(terminator conf=100, tail_score=-4.55798)		
	-	GZ59_28380	-
>CpxR [nhmmer score 9.2 E-value 25.0 Pos=-89]
	yccA	GZ59_28390	Modulator of FtsH protease, inner membrane protein
	(terminator conf=100, tail_score=-6.23209)		
	(terminator conf=91, tail_score=-5.4505)		
	-	GZ59_28400	hypothetical protein

	-	GZ59_28490	hypothetical protein
>LexA [nhmmer score 15.5 E-value 0.15 Pos=-40]
	sulA	GZ59_28500	cell division inhibitor
	(terminator conf=80, tail_score=-4.75356)		

>RcsB [nhmmer score 8.7 E-value 27.0 Pos=-358]
	ompA	GZ59_28510	outer-membrane protein A
	(terminator conf=100, tail_score=-5.77632)		

>FadR [nhmmer score 6.5 E-value 130.0 Pos=-87]
>FabR [nhmmer score 18.4 E-value 0.011 Pos=-55]
	fabA	GZ59_28540	3-hydroxydecanoyl-[acyl-carrier-protein] dehydratase
	(terminator conf=84, tail_score=-2.59526)		

	(terminator conf=84, tail_score=-2.63631)		
	-	GZ59_28550	hypothetical protein
	(terminator conf=84, tail_score=-4.41047)		
	betA	GZ59_28560	choline dehydrogenase
	betB	GZ59_28570	betaine aldehyde dehydrogenase
	betI	GZ59_28580	TetR-family transcriptional regulator
>BetI [nhmmer score 21.9 E-value 0.00088 Pos=-273]
>Fur [nhmmer score 8.8 E-value 35.0 Pos=-257]
	betT	GZ59_28590	high-affinity choline transport protein
	(terminator conf=100, tail_score=-4.77896)		

>KdgR [nhmmer score 11.0 E-value 4.8 Pos=-55]
	-	GZ59_28600	Ribose/galactose isomerase
	(terminator conf=100, tail_score=-5.63504)		

>CRP [nhmmer score 6.2 E-value 160.0 Pos=-203]
	fliA	GZ59_28640	RNA polymerase sigma factor for flagellar operon

>FliA alternative sigma factor [nhmmer score 8.7 E-value 29.0 Pos=-97]
	fliC	GZ59_28730	flagellin
	(terminator conf=100, tail_score=-5.67063)		

>FliA alternative sigma factor [nhmmer score 11.3 E-value 4.2 Pos=-68]
	fliD	GZ59_28740	flagellar hook-associated protein 2
	fliS	GZ59_28750	flagellar protein FliS
	fliT	GZ59_28760	flagellar protein FliT
	(terminator conf=89, tail_score=-4.61353)		

>PhoP [nhmmer score 8.8 E-value 32.0 Pos=-58]
	fliL	GZ59_28840	flagellar protein FliL
	fliM	GZ59_28850	flagellar motor switch protein FliM
	fliN	GZ59_28860	flagellar motor switch protein FliN
	fliO	GZ59_28870	flagellar protein FliO
	fliP	GZ59_28880	flagellar biosynthetic protein FliP
	fliQ	GZ59_28890	flagellar biosynthetic protein FliQ
	fliR	GZ59_28900	flagellar biosynthetic protein FliR

>FliA alternative sigma factor [nhmmer score 8.6 E-value 32.0 Pos=-118]
	flgK	GZ59_28920	flagellar hook-associated protein 1
	flgL	GZ59_28910	flagellar hook-associated protein 3
	(terminator conf=83, tail_score=-5.49234)		
	(terminator conf=77, tail_score=-3.76387)		

>FliA alternative sigma factor [nhmmer score 15.1 E-value 0.23 Pos=-135]
	flgM	GZ59_29030	negative regulator of flagellin synthesis
	flgN	GZ59_29040	flagella synthesis protein
	(terminator conf=87, tail_score=-4.39386)		

>FliA alternative sigma factor [nhmmer score 17.6 E-value 0.035 Pos=-60]
	cheD	GZ59_29120	methyl-accepting chemotaxis protein
	(terminator conf=100, tail_score=-4.0031)		

>RcsB [nhmmer score 7.8 E-value 55.0 Pos=-255]
>CRP [nhmmer score 10.9 E-value 3.7 Pos=-341]
	flhD	GZ59_29180	flagellar transcriptional activator FlhD
	flhC	GZ59_29170	flagellar transcriptional activator FlhC
	motA	GZ59_29160	chemotaxis protein MotA
	motB	GZ59_29150	chemotaxis protein MotB
	cheA	GZ59_29140	signal transduction histidine kinase CheA
	cheW	GZ59_29130	chemotaxis protein
	cheD	GZ59_29120	methyl-accepting chemotaxis protein
	(terminator conf=100, tail_score=-4.0031)		

	-	GZ59_29190	EamA-like transporter family protein
>Rob [nhmmer score 12.1 E-value 1.9 Pos=-275]
>CRP [nhmmer score 5.8 E-value 230.0 Pos=-217]
	trg	GZ59_29200	methyl-accepting chemotaxis protein
	(terminator conf=86, tail_score=-3.25877)		

>FliA alternative sigma factor [nhmmer score 7.2 E-value 92.0 Pos=-187]
	trg	GZ59_29200	methyl-accepting chemotaxis protein
	(terminator conf=86, tail_score=-3.25877)		

>NifA [nhmmer score 6.5 E-value 130.0 Pos=-134]
	nifB	GZ59_29410	femo cofactor biosynthesis protein
	nifQ	GZ59_29400	nitrogen fixation protein

	nifQ	GZ59_29400	nitrogen fixation protein
	nifB	GZ59_29410	femo cofactor biosynthesis protein
	nifA	GZ59_29420	nif-specific regulatory protein
	nifL	GZ59_29430	nitrogen fixation regulatory protein
>NifA [nhmmer score 8.3 E-value 33.0 Pos=-353]
	nifF	GZ59_29440	flavodoxin
	(terminator conf=100, tail_score=-5.27938)		

>RpoN alternative sigma factor [nhmmer score 15.4 E-value 0.11 Pos=-87]
	nifF	GZ59_29440	flavodoxin
	(terminator conf=100, tail_score=-5.27938)		

>RpoN alternative sigma factor [nhmmer score 13.7 E-value 0.29 Pos=-102]
>CRP [nhmmer score 10.5 E-value 5.4 Pos=-112]
>NifA [nhmmer score 6.5 E-value 130.0 Pos=-203]
	nifU	GZ59_29500	nitrogen fixation protein
	nifS	GZ59_29490	cysteine desulfurase
	nifV	GZ59_29480	homocitrate synthase
	nifW	GZ59_29470	nitrogenase stabilizing/protective protein
	nifZ	GZ59_29460	nitrogen fixation protein NifZ
	nifM	GZ59_29450	nitrogen fixation protein NifM
	(terminator conf=100, tail_score=-4.09685)		

>RpoN alternative sigma factor [nhmmer score 13.2 E-value 0.44 Pos=-59]
>NifA [nhmmer score 9.1 E-value 18.0 Pos=-109]
	nifE	GZ59_29530	nitrogenase iron-molybdenum cofactor biosynthesis protein
	nifN	GZ59_29520	nitrogenase iron-molybdenum cofactor biosynthesis protein
	nifX	GZ59_29510	nitrogen fixation protein
	(terminator conf=100, tail_score=-5.93809)		
	(terminator conf=89, tail_score=-4.87665)		

	(terminator conf=90, tail_score=-4.82901)		
	nifY	GZ59_29560	nitrogen fixation protein
	nifT	GZ59_29570	nitrogen fixation protein
	nifK	GZ59_29580	nitrogenase molybdenum-iron protein beta chain
	nifD	GZ59_29590	nitrogenase molybdenum-iron protein alpha chain
	nifH	GZ59_29600	nitrogenase iron protein
>NifA [nhmmer score 9.1 E-value 18.0 Pos=-248]
	nifJ	GZ59_29610	pyruvate-flavodoxin oxidoreductase
	-	GZ59_29620	sulfate transporter

>RpoN alternative sigma factor [nhmmer score 6.6 E-value 95.0 Pos=-121]
	nifJ	GZ59_29610	pyruvate-flavodoxin oxidoreductase
	-	GZ59_29620	sulfate transporter

>FliA alternative sigma factor [nhmmer score 9.0 E-value 24.0 Pos=-77]
	-	GZ59_29620	sulfate transporter

	-	GZ59_29760	MmgE/PrpD family dehydratase
>KdgR [nhmmer score 9.3 E-value 17.0 Pos=-319]
>PhoP [nhmmer score 11.7 E-value 3.3 Pos=-303]
	-	GZ59_29770	ABC transporter permease protein
	-	GZ59_29780	ABC transporter permease protein
	-	GZ59_29790	ABC-transporter ATP-binding protein
	-	GZ59_29800	putative branched-chain amino acid aminotransferase

>LexA [nhmmer score 12.3 E-value 1.8 Pos=-45]
	-	GZ59_29830	MutT-like protein

>RpoN alternative sigma factor [nhmmer score 11.6 E-value 2.0 Pos=-193]
>CRP [nhmmer score 6.2 E-value 170.0 Pos=-199]
	nasF	GZ59_30010	nitrate-binding protein
	nasE	GZ59_30000	nitrate ABC transporter, inner membrane subunit
	nasD	GZ59_29990	nitrate transport protein
	nasB	GZ59_29980	nitrite reductase (NAD(P)H), large subunit
	nasA	GZ59_29970	nitrate reductase
	nirE	GZ59_29960	uroporphyrin-III C-methyltransferase
	-	GZ59_29950	hypothetical protein

>RpoN alternative sigma factor [nhmmer score 9.9 E-value 7.3 Pos=-60]
	nasR	GZ59_30020	nitrate-and nitrite-responsive transcription antiterminator
	(terminator conf=100, tail_score=-3.54543)		
	(terminator conf=100, tail_score=-5.61881)		

>NarP [nhmmer score 6.8 E-value 130.0 Pos=-273]
	fdhE	GZ59_30100	FdhE protein

>ArcA [nhmmer score 9.5 E-value 11.0 Pos=-42]
>Fur [nhmmer score 14.1 E-value 0.55 Pos=-52]
	hutW	GZ59_30160	putative coproporphyrinogen oxidase
	hutX	GZ59_30150	putative heme utilization carrier protein HutX
	hutY	GZ59_30140	atypical short chain dehydrogenase
	-	GZ59_30130	hypothetical protein

>CRP [nhmmer score 12.8 E-value 0.86 Pos=-105], [nhmmer score 8.4 E-value 29.0 Pos=-48]
	-	GZ59_30200	hypothetical protein
	(terminator conf=100, tail_score=-5.3658)		

>FruR [nhmmer score 9.5 E-value 8.1 Pos=-260]
>KdgR [nhmmer score 10.1 E-value 9.0 Pos=-489]
	nuoA	GZ59_30360	NADH-quinone oxidoreductase chain A
	nuoB	GZ59_30350	NADH-quinone oxidoreductase chain B
	nuoC	GZ59_30340	NADH-quinone oxidoreductase chain C/D
	nuoE	GZ59_30330	NADH-quinone oxidoreductase chain E
	nuoF	GZ59_30320	NADH-quinone oxidoreductase chain F
	nuoG	GZ59_30310	NADH-quinone oxidoreductase chain G
	nuoH	GZ59_30300	NADH-quinone oxidoreductase chain H
	nuoI	GZ59_30290	NADH-quinone oxidoreductase chain I
	nuoJ	GZ59_30280	NADH-quinone oxidoreductase chain J
	nuoK	GZ59_30270	NADH-quinone oxidoreductase chain K
	nuoL	GZ59_30260	NADH-quinone oxidoreductase chain L
	nuoM	GZ59_30250	NADH-quinone oxidoreductase chain M
	nuoN	GZ59_30240	NADH-quinone oxidoreductase chain N
	(terminator conf=100, tail_score=-5.38047)		
	-	GZ59_30230	hypothetical protein
	(terminator conf=100, tail_score=-3.51879)		

	hexA1	GZ59_30370	LysR-family transcriptional regulator of motility and virulence
>NagC [nhmmer score 13.5 E-value 0.76 Pos=-277]
	alaA	GZ59_30380	Glutamate-pyruvate aminotransferase
	yfbR	GZ59_30390	5'-nucleotidase

>FruR [nhmmer score 8.7 E-value 16.0 Pos=-86]
	-	GZ59_30420	hypothetical protein
	-	GZ59_30410	putative sugar phosphatase
	(terminator conf=100, tail_score=-5.60993)		
	-	GZ59_30400	putative sodium/sulfate transporter

	-	GZ59_30400	putative sodium/sulfate transporter
	(terminator conf=100, tail_score=-5.60993)		
	-	GZ59_30410	putative sugar phosphatase
	-	GZ59_30420	hypothetical protein
	-	GZ59_30430	putative membrane protein
>ArcA [nhmmer score 8.8 E-value 19.0 Pos=-39]
	ackA	GZ59_30440	acetate kinase
	(terminator conf=100, tail_score=-4.21812)		
	pta	GZ59_30450	phosphate acetyltransferase
	(terminator conf=100, tail_score=-5.68489)		

>RpoN alternative sigma factor [nhmmer score 8.6 E-value 21.0 Pos=-153]
>NtrC [nhmmer score 7.6 E-value 61.0 Pos=-311]
	hisJ	GZ59_30550	histidine-binding periplasmic protein
	hisQ	GZ59_30540	histidine ABC transporter permease protein
	hisM	GZ59_30530	histidine ABC transporter permease protein
	hisP	GZ59_30520	histidine ABC transporter ATP-binding protein
	(terminator conf=87, tail_score=-5.15634)		

>PurR [nhmmer score 11.2 E-value 2.1 Pos=-91]
	cvpA	GZ59_30580	colicin V production protein
	purF	GZ59_30570	amidophosphoribosyltransferase
	(terminator conf=100, tail_score=-3.92996)		

>SlyA [nhmmer score 9.2 E-value 20.0 Pos=-98]
	dedA	GZ59_30620	DedA family inner membrane protein
	(terminator conf=77, tail_score=-5.24531)		

	(terminator conf=100, tail_score=-5.75538)		
	fabB	GZ59_30680	3-oxoacyl-[acyl-carrier-protein] synthase I
>FabR [nhmmer score 16.0 E-value 0.071 Pos=-121]
>FadR [nhmmer score 6.1 E-value 170.0 Pos=-102]
	mnmC	GZ59_30690	tRNA 5-methylaminomethyl-2-thiouridine biosynthesis bifunctional protein MnmC

>PhoP [nhmmer score 10.3 E-value 10.0 Pos=-27]
>FadR [nhmmer score 11.1 E-value 3.6 Pos=-54]
	fadI	GZ59_30850	3-ketoacyl-CoA thiolase
	fadJ	GZ59_30840	fatty acid oxidation complex alpha subunit

	(terminator conf=86, tail_score=-3.87638)		
	-	GZ59_30860	hypothetical protein
>CRP [nhmmer score 7.6 E-value 53.0 Pos=-357], [nhmmer score 9.6 E-value 11.0 Pos=-268]
>FadR [nhmmer score 8.6 E-value 25.0 Pos=-101]
	fadL	GZ59_30870	long-chain fatty acid transport protein
	(terminator conf=100, tail_score=-5.72622)		
	(terminator conf=81, tail_score=-3.1211)		

>FNR [nhmmer score 7.8 E-value 46.0 Pos=-141]
>SlyA [nhmmer score 8.2 E-value 46.0 Pos=-168]
	nipE	GZ59_30950	necrosis inducing protein
	(terminator conf=80, tail_score=-4.27519)		

	(terminator conf=100, tail_score=-3.17798)		
	-	GZ59_30960	putative exported protein
	-	GZ59_30970	hypothetical protein
>ArcA [nhmmer score 8.4 E-value 27.0 Pos=-208]
	-	GZ59_30980	hypothetical protein

	(terminator conf=76, tail_score=-4.22352)		
	-	GZ59_30990	hypothetical protein
	-	GZ59_31000	DEAD/DEAH box helicase domain protein
	-	GZ59_31010	molybdate ABC transporter, periplasmic binding protein
	-	GZ59_31020	putative ABC transporter, ATP-binding protein
	-	GZ59_31030	putative ABC-transporter, permease protein
	-	GZ59_31040	putative ABC-transporter, periplasmic-binding protein
>ModE [nhmmer score 17.5 E-value 0.036 Pos=-332]
>ArcA [nhmmer score 9.7 E-value 9.6 Pos=-127]
>Fur [nhmmer score 13.0 E-value 1.3 Pos=-121]
	-	GZ59_31050	alkanal monooxygenase subunit alpha
	(terminator conf=93, tail_score=-4.04397)		

	(terminator conf=100, tail_score=-4.6645)		
	outO	GZ59_31060	type 4 prepilin-like proteins leader peptide processing enzyme
	outN	GZ59_31070	general secretion pathway protein N
	outM	GZ59_31080	general secretion pathway protein M
	outL	GZ59_31090	general secretion pathway protein L
	outK	GZ59_31100	general secretion pathway protein K
	outJ	GZ59_31110	general secretion pathway protein J
	outI	GZ59_31120	general secretion pathway protein I
	outH	GZ59_31130	general secretion pathway protein H
	-	GZ59_31140	general secretion pathway protein G
	outF	GZ59_31150	general secretion pathway protein F
	outE	GZ59_31160	general secretion pathway protein E
	outD	GZ59_31170	general secretion pathway protein D
	-	GZ59_31180	general secretion pathway protein C
	(terminator conf=100, tail_score=-3.39595)		
	pehX	GZ59_31190	exo-poly-alpha-D-galacturonosidase
	-	GZ59_31200	pectate lyase
>DcuR [nhmmer score 14.9 E-value 0.2 Pos=-708]
	outB	GZ59_31220	general secretion pathway protein

	nucS	GZ59_31290	Endonuclease NucS
	hsdS	GZ59_31300	subunit S of type I restriction-modification system
	hsdM	GZ59_31310	subunit M of type I restriction-modification system
	(terminator conf=100, tail_score=-3.40444)		
	hsdR	GZ59_31320	type I restriction enzyme EcoEI R protein
	-	GZ59_31330	putative membrane protein
	-	GZ59_31340	hypothetical protein
>MetR [MAST score 1529.96 P-value 4e-06 Pos=-181]
	-	GZ59_31350	hypothetical protein
	metE2_2	GZ59_31360	5- methyltetrahydropteroyltriglutamate/homocysteine S-methyltransferase
	(terminator conf=78, tail_score=-3.70149)		

>RpoN alternative sigma factor [nhmmer score 11.0 E-value 3.1 Pos=-132]
	-	GZ59_31350	hypothetical protein
	metE2_2	GZ59_31360	5- methyltetrahydropteroyltriglutamate/homocysteine S-methyltransferase
	(terminator conf=78, tail_score=-3.70149)		

	-	GZ59_31430	hypothetical protein
	-	GZ59_31440	LysR-family transcriptional regulator
>Fur [nhmmer score 8.9 E-value 31.0 Pos=-162]
	-	GZ59_31450	hypothetical protein
	(terminator conf=89, tail_score=-4.58773)		

	-	GZ59_31460	PTS system, cellobiose-specific IIa component
>PmrA [nhmmer score 15.0 E-value 0.24 Pos=-190]
>Fur [nhmmer score 15.2 E-value 0.23 Pos=-164]
	sfuA	GZ59_31470	iron(III)-binding periplasmic protein
	(terminator conf=100, tail_score=-3.41051)		
	sfuB	GZ59_31480	iron(III)-transport system permease protein
	-	GZ59_31490	ABC transporter related

>PmrA [nhmmer score 11.4 E-value 3.6 Pos=-80]
>FNR [nhmmer score 7.8 E-value 47.0 Pos=-227]
	arnB	GZ59_31560	UDP-4-amino-4-deoxy-L-arabinose--oxoglutarate aminotransferase
	arnC	GZ59_31550	Undecaprenyl-phosphate 4-deoxy-4-formamido-L-arabinose transferase
	arnA	GZ59_31540	bifunctional polymyxin resistance protein ArnA
	arnD	GZ59_31530	4-deoxy-4-formamido-L-arabinose- phosphoundecapren ol deformylase
	arnT	GZ59_31520	undecaprenyl phosphate-alpha-4-amino-4-deoxy-L-arabinose arabinosyl transferase
	arnE	GZ59_31510	4-amino-4-deoxy-L-arabinose-phosphoundecaprenol flippase subunit ArnE
	arnF	GZ59_31500	4-amino-4-deoxy-L-arabinose-phosphoundecaprenol flippase subunit ArnF

	(terminator conf=76, tail_score=-3.90729)		
	ugd	GZ59_31570	UDP-glucose 6-dehydrogenase
>Rob [nhmmer score 10.7 E-value 5.2 Pos=-298]
	-	GZ59_31580	putative diguanylate cyclase
	folD	GZ59_31590	bifunctional protein
	-	GZ59_31600	hypothetical protein
	(terminator conf=83, tail_score=-5.10461)		

	(terminator conf=80, tail_score=-4.82901)		
	(terminator conf=100, tail_score=-5.06735)		
	-	GZ59_31620	DoxX family protein
>NarP [nhmmer score 8.4 E-value 37.0 Pos=-413]
>RcsB [nhmmer score 10.2 E-value 8.2 Pos=-375]
	ppiB	GZ59_31630	peptidyl-prolyl cis-trans isomerase B
	lpxH	GZ59_31640	UDP-2,3-diacylglucosamine hydrolase
	purE	GZ59_31650	phosphoribosylaminoimidazole carboxylase catalytic subunit
	purK	GZ59_31660	phosphoribosylaminoimidazole carboxylase ATPase subunit
	(terminator conf=100, tail_score=-2.90723)		
	(terminator conf=77, tail_score=-5.25735)		

>PurR [nhmmer score 9.2 E-value 11.0 Pos=-129]
	purE	GZ59_31650	phosphoribosylaminoimidazole carboxylase catalytic subunit
	purK	GZ59_31660	phosphoribosylaminoimidazole carboxylase ATPase subunit
	(terminator conf=100, tail_score=-2.90723)		
	(terminator conf=77, tail_score=-5.25735)		

	-	GZ59_31690	putative transcriptional regulator
	pstB_1	GZ59_31700	phosphate ABC transporter ATP-binding protein
	pstA_1	GZ59_31710	phosphate ABC transporter permease protein PstA
	pstC_1	GZ59_31720	phosphate ABC transporter permease protein PstC
>PhoB [nhmmer score 12.3 E-value 1.4 Pos=-96]
	ppk	GZ59_31730	polyphosphate kinase
	ppx	GZ59_31740	exopolyphosphatase

>FliA alternative sigma factor [nhmmer score 13.2 E-value 1.0 Pos=-138]
	-	GZ59_31750	putative motility protein
	(terminator conf=78, tail_score=-4.7254)		

	(terminator conf=95, tail_score=-4.7629)		
	galK	GZ59_31800	galactokinase
	galT	GZ59_31810	galactose-1-phosphate uridylyltransferase
>GalR [nhmmer score 9.5 E-value 9.3 Pos=-326], [nhmmer score 12.8 E-value 0.75 Pos=-238]
>CRP [nhmmer score 9.6 E-value 11.0 Pos=-174]
	galR	GZ59_31820	galactose operon repressor

>GalR [nhmmer score 10.8 E-value 3.4 Pos=-254]
>CRP [nhmmer score 5.7 E-value 250.0 Pos=-136]
	lamB	GZ59_31830	maltoporin
	(terminator conf=86, tail_score=-4.78149)		
	(terminator conf=100, tail_score=-3.54543)		
	(terminator conf=100, tail_score=-3.73072)		

	malK	GZ59_31840	maltose/maltodextrin transport ATP-binding protein
>GalR [nhmmer score 9.8 E-value 7.6 Pos=-333]
>CRP [nhmmer score 6.5 E-value 130.0 Pos=-303]
	malE	GZ59_31850	maltose-binding periplasmic protein
	malF	GZ59_31860	maltose transport system permease protein
	malG	GZ59_31870	maltose/maltodextrin transport permease protein
	-	GZ59_31880	putative arabinogalactan endo-1,4-beta-galactosidase

>BaeR [nhmmer score 17.6 E-value 0.016 Pos=-164]
>RcsB [MAST score 2165.58 P-value 5.82e-10 Pos=-164]
	mdtA	GZ59_31940	multidrug efflux transporter subunit MdtA
	mdtB	GZ59_31950	multidrug transporter subunit MdtB
	mdtC	GZ59_31960	multidrug transporter MdtC
	(terminator conf=76, tail_score=-3.29829)		

>FNR [nhmmer score 8.2 E-value 34.0 Pos=-157], [nhmmer score 10.3 E-value 6.2 Pos=-138]
	-	GZ59_32030	putative protease

	(terminator conf=100, tail_score=-4.70659)		
	guaA	GZ59_32220	GMP synthase, glutamine-hydrolyzing
	guaB	GZ59_32230	inosine-5'-monophosphate dehydrogenase
>PurR [nhmmer score 7.2 E-value 52.0 Pos=-108]
	xseA	GZ59_32240	exodeoxyribonuclease VII, large subunit

	ndk	GZ59_32390	nucleoside diphosphate kinase
>ArcA [nhmmer score 9.5 E-value 11.0 Pos=-244]
	aglA	GZ59_32400	PTS system, alpha-glucoside-specific IIbc component
	aglB	GZ59_32410	6-phospho-alpha-glucosidase
	sseA	GZ59_32420	3-mercaptopyruvate sulfurtransferase
	-	GZ59_32430	RpiR-family transcriptional regulator

>IscR [nhmmer score 11.7 E-value 1.3 Pos=-96]
	iscR	GZ59_32530	putative transcriptional regulator
	(terminator conf=100, tail_score=-4.40173)		

>Fur [nhmmer score 9.1 E-value 28.0 Pos=-72]
	yiuA	GZ59_32560	ferric-enterobactin ABC-transporter, substrate binding periplasmic protein
	yiuB	GZ59_32570	ferric-enterobactin ABC-transporter, permease component
	yiuC	GZ59_32580	ferric-enterobactin ABC transporter ATP-binding protein

>PurR [nhmmer score 9.5 E-value 8.1 Pos=-282]
	-	GZ59_32600	methyl-accepting chemotaxis protein
	-	GZ59_32590	hypothetical protein

>CpxR [nhmmer score 9.6 E-value 17.0 Pos=-152]
	hcaT	GZ59_32640	putative hydroxycinnamic acid transporter
	-	GZ59_32630	ABC transporter periplasmic component
	-	GZ59_32620	putative ABC-type nickel/cobalt efflux system, permease component
	-	GZ59_32610	Fe3+-hydroxamate ABC transporter, periplasmic component
	(terminator conf=100, tail_score=-5.68039)		

	(terminator conf=79, tail_score=-5.38951)		
	(terminator conf=100, tail_score=-5.24129)		
	glyA	GZ59_32650	serine hydroxymethyltransferase
>PurR [nhmmer score 7.5 E-value 41.0 Pos=-223]
>NsrR [nhmmer score 12.6 E-value 1.1 Pos=-50]
	hmpX	GZ59_32660	flavohemoprotein
	(terminator conf=95, tail_score=-5.32699)		

>KdgR [nhmmer score 12.5 E-value 1.5 Pos=-214]
	paeY	GZ59_32670	pectin acetylesterase
	(terminator conf=95, tail_score=-3.33737)		
	pemA	GZ59_32680	pectinesterase A

>RpoN alternative sigma factor [nhmmer score 13.6 E-value 0.43 Pos=-34]
>Fur [nhmmer score 10.0 E-value 13.0 Pos=-79]
>GlrR [nhmmer score 10.8 E-value 5.1 Pos=-161], [nhmmer score 13.7 E-value 0.54 Pos=-224], [nhmmer score 10.0 E-value 9.2 Pos=-256]
>FNR [nhmmer score 7.0 E-value 87.0 Pos=-201]
	glmY	GZ59_32740	-
	(terminator)		

	(terminator conf=93, tail_score=-5.15381)		
	purL	GZ59_32750	phosphoribosylformylglycinamidine synthase
>PurR [nhmmer score 9.9 E-value 6.3 Pos=-100]
	mltF	GZ59_32760	Membrane-bound lytic murein transglycosylase F

	-	GZ59_32820	hypothetical protein
	(terminator conf=89, tail_score=-4.55295)		
	-	GZ59_32830	putative hemagglutinin/hemolysin-related protein
>RcsB [nhmmer score 8.9 E-value 22.0 Pos=-195]
>FNR [nhmmer score 7.1 E-value 82.0 Pos=-111]
	aggA	GZ59_32840	agglutination protein
	-	GZ59_32850	type I secretion system ATPase
	-	GZ59_32860	HlyD family secretion protein
	(terminator conf=100, tail_score=-5.18995)		

>RcsB [nhmmer score 7.5 E-value 68.0 Pos=-308]
	-	GZ59_32870	Diguanylate cyclase with PAS/PAC and GAF sensors
	(terminator conf=100, tail_score=-5.33331)		

	-	GZ59_32880	C-di-GMP phosphodiesterase
>OxyR [nhmmer score 7.8 E-value 55.0 Pos=-396]
>FNR [nhmmer score 6.5 E-value 130.0 Pos=-331]
	-	GZ59_32890	putative ferredoxin

>RpoE alternative sigma factor [nhmmer score 9.2 E-value 17.0 Pos=-112]
	rpoE	GZ59_33010	RNA polymerase sigma-E factor
	rseA	GZ59_33000	sigma-E factor negative regulator
	rseB	GZ59_32990	sigma-E factor regulatory protein RseB
	rseC	GZ59_32980	sigma-E factor regulatory protein RseC

>FliA alternative sigma factor [nhmmer score 8.3 E-value 41.0 Pos=-119]
	grcA	GZ59_33050	autonomous glycyl radical cofactor GrcA
	(terminator conf=100, tail_score=-5.4492)		

	(terminator conf=100, tail_score=-5.4492)		
	grcA	GZ59_33050	autonomous glycyl radical cofactor GrcA
>FNR [nhmmer score 12.5 E-value 1.1 Pos=-231], [nhmmer score 13.0 E-value 0.76 Pos=-178]
>PmrA [nhmmer score 10.9 E-value 5.2 Pos=-224]
	ung	GZ59_33060	uracil-DNA glycosylase

>SdaR [nhmmer score 10.0 E-value 6.0 Pos=-82]
	sdaR	GZ59_33240	Glycerate-responsive transcriptional regulator for hexarate utilization

>RpoE alternative sigma factor [nhmmer score 7.5 E-value 68.0 Pos=-110]
	degP	GZ59_33250	protease Do
	(terminator conf=100, tail_score=-4.00066)		

>FliA alternative sigma factor [nhmmer score 8.8 E-value 28.0 Pos=-144]
	-	GZ59_33290	putative lipoprotein
	(terminator conf=100, tail_score=-5.77571)		

	futC	GZ59_33530	Ferric iron (Fe3+) ABC transporter, ATP-binding protein
	futB	GZ59_33540	Ferric iron (Fe3+) ABC transporter, permease protein
>Fur [nhmmer score 8.8 E-value 34.0 Pos=-299]
	-	GZ59_33550	putative exported protein
	speE	GZ59_33560	spermidine synthase
	speD	GZ59_33570	S-adenosylmethionine decarboxylase proenzyme

>NrdR [nhmmer score 7.0 E-value 72.0 Pos=-130]
	nrdH	GZ59_33580	putative glutaredoxin
	nrdI	GZ59_33590	NrdI protein
	nrdE	GZ59_33600	ribonucleoside-diphosphate reductase, alpha subunit
	nrdF	GZ59_33610	ribonucleoside-diphosphate reductase 2 beta chain
	(terminator conf=87, tail_score=-3.09878)		

	(terminator conf=100, tail_score=-4.8143)		
	tyrA	GZ59_33820	T-protein
	aroF	GZ59_33830	phospho-2-dehydro-3-deoxyheptonate aldolase, Tyr-sensitive
>TyrR [nhmmer score 10.9 E-value 4.9 Pos=-127]
	yehT	GZ59_33840	Stationary phase response regulator inducing yjiY
	-	GZ59_33850	hypothetical protein

>LexA [nhmmer score 14.0 E-value 0.47 Pos=-102]
	recA	GZ59_34060	DNA strand exchange and recombination protein
	-	GZ59_34050	regulatory protein RecX
	alaS	GZ59_34040	alanyl-tRNA synthetase
	(terminator conf=93, tail_score=-4.96848)		

	-	GZ59_34080	hypothetical protein
>FNR [nhmmer score 8.8 E-value 20.0 Pos=-332]
>NarP [nhmmer score 9.8 E-value 13.0 Pos=-40]
	-	GZ59_34090	hypothetical protein
	marC	GZ59_34100	multiple antibiotic resistance protein

>RcsB [nhmmer score 7.4 E-value 76.0 Pos=-416]
	-	GZ59_34190	hypothetical protein
	(terminator conf=93, tail_score=-5.02323)		

>RcsB [nhmmer score 6.8 E-value 120.0 Pos=-230]
	-	GZ59_34220	YD repeat protein
	-	GZ59_34210	YD repeat protein
	-	GZ59_34200	hypothetical protein

>ScrR [nhmmer score 12.4 E-value 0.77 Pos=-51]
>RpoN alternative sigma factor [nhmmer score 13.1 E-value 0.63 Pos=-89]
>VasH [nhmmer score 22.9 E-value 0.00047 Pos=-244]
>CRP [nhmmer score 5.8 E-value 220.0 Pos=-481]
	hcpC	GZ59_34440	type VI secretion system effector, Hcp1 family
	(terminator conf=100, tail_score=-5.06052)		
	(terminator conf=87, tail_score=-4.44797)		
	vgrGc	GZ59_34430	type VI secretion system protein VgrG
	-	GZ59_34420	putative phospholipase
	-	GZ59_34410	putative lipoprotein
	-	GZ59_34400	Ankyrin
	(terminator conf=100, tail_score=-2.66787)		
	-	GZ59_34390	hypothetical protein
	-	GZ59_34380	hypothetical protein
	rhsC	GZ59_34370	RhsC deoxyribonuclease, type VI secreted
	rhsIc	GZ59_34360	putative RhsC immunity protein
	(terminator conf=100, tail_score=-5.92399)		

>SlyA [nhmmer score 8.0 E-value 52.0 Pos=-596]
	tssB	GZ59_34600	type VI secretion protein TssB
	tssC	GZ59_34590	type VI secretion protein TssC
	tssE	GZ59_34580	type VI secretion system protein TssE
	tssF	GZ59_34570	type VI secretion protein TssF
	tssG	GZ59_34560	type VI secretion protein TssG
	tagH	GZ59_34550	type VI secretion-associated protein TagH
	tssJ	GZ59_34540	type VI secretion lipoprotein TssJ
	tssK	GZ59_34530	type VI secretion protein TssK
	tssL	GZ59_34520	type VI secretion protein TssL
	tssH	GZ59_34510	type VI secretion ATPase / effector chaperone
	vasH	GZ59_34500	sigma-54 dependent transcriptional regulator
	vasI	GZ59_34490	type VI secretion-associated protein VasI
	vasJ	GZ59_34480	type VI secretion-associated protein VasJ
	tssM	GZ59_34470	type VI secretion protein TssM
	vasL	GZ59_34460	type VI secretion-associated protein VasL
	-	GZ59_34450	TPR repeat, SEL1 subfamily protein
	(terminator conf=100, tail_score=-5.70522)		

	-	GZ59_34690	integrase family protein
	-	GZ59_34700	hypothetical protein
>RcsB [nhmmer score 9.8 E-value 11.0 Pos=-39]
	-	GZ59_34710	GDSL-like Lipase/Acylhydrolase
	(terminator conf=100, tail_score=-5.252)		
	-	GZ59_34720	transposase IS4 family protein

	-	GZ59_34740	-
>RcsB [nhmmer score 6.9 E-value 110.0 Pos=-157]
	-	GZ59_34750	putative exported protein
	(terminator conf=100, tail_score=-3.21912)		

>LexA [nhmmer score 15.1 E-value 0.21 Pos=-37]
	dinB	GZ59_34820	DNA polymerase IV
	(terminator conf=89, tail_score=-2.74605)		

	-	GZ59_34860	hypothetical protein
	lpcA	GZ59_34870	phosphoheptose isomerase
>ArcA [nhmmer score 7.9 E-value 38.0 Pos=-179]
>FadR [nhmmer score 9.1 E-value 18.0 Pos=-128]
	fadE	GZ59_34880	acyl-coenzyme A dehydrogenase
	(terminator conf=100, tail_score=-4.08887)		
	-	GZ59_34890	hypothetical protein

	mtrK	GZ59_34900	5-methylthioribose kinase
>MetJ [nhmmer score 13.5 E-value 0.49 Pos=-72]
	-	GZ59_34910	putative translation initiation factor EIF-2B

>FNR [nhmmer score 8.5 E-value 26.0 Pos=-326]
	-	GZ59_34980	type VI secretion protein VgrG
	-	GZ59_34970	hypothetical protein
	-	GZ59_34960	putative membrane protein
	-	GZ59_34950	hypothetical protein
	-	GZ59_34940	hypothetical protein
	-	GZ59_34930	hypothetical protein
	-	GZ59_34920	hypothetical protein

	(terminator conf=100, tail_score=-2.8664)		
	mtnD2	GZ59_34990	Acireductone dioxygenase 2
	mtnC	GZ59_35000	Enolase-phosphatase E1
	mtnB	GZ59_35010	methylthioribulose-1-phosphate dehydratase
>MetJ [nhmmer score 12.8 E-value 0.82 Pos=-94]
	-	GZ59_35020	putative aminotransferase
	-	GZ59_35030	putative carbon-nitrogen hydrolase

>RpoN alternative sigma factor [nhmmer score 14.7 E-value 0.19 Pos=-102]
>CpxR [nhmmer score 7.5 E-value 88.0 Pos=-117]
>NtrC [nhmmer score 9.3 E-value 16.0 Pos=-587]
	-	GZ59_35090	putative amino acid ABC transporter, substrate binding protein
	-	GZ59_35080	putative amino acid ABC transporter, permease protein
	-	GZ59_35070	polar amino acid ABC transporter, inner membrane subunit
	-	GZ59_35060	putative amino acid ABC transporter, ATP-binding protein
	-	GZ59_35050	purine catabolism protein
	-	GZ59_35040	amidase, hydantoinase/carbamoylase family

>FNR [nhmmer score 12.0 E-value 1.6 Pos=-163]
	emrR	GZ59_35250	negative regulator of multidrug resistance

	gmhB	GZ59_35440	D,D-heptose 1,7-bisphosphate phosphatase
>MetJ [nhmmer score 11.4 E-value 2.4 Pos=-90]
	metN	GZ59_35450	D-methionine transport ATP-binding protein
	metI	GZ59_35460	D-methionine transport system permease protein
	metQ	GZ59_35470	D-methionine-binding lipoprotein
	(terminator conf=100, tail_score=-4.15703)		
	rcsF	GZ59_35480	stimulator of colanic acid capsule synthesis
	-	GZ59_35490	hypothetical protein
	proS	GZ59_35500	prolyl-tRNA synthetase
	(terminator conf=100, tail_score=-5.63517)		

>RpoE alternative sigma factor [nhmmer score 8.0 E-value 46.0 Pos=-358]
	nlpD	GZ59_35520	Activator of AmiC murein hydrolase activity
	rpoS	GZ59_35510	RNA polymerase sigma factor
	(terminator conf=100, tail_score=-5.67063)		

	(terminator conf=100, tail_score=-3.80461)		
	-	GZ59_35700	c-di-GMP binding protein
>Fur [nhmmer score 8.5 E-value 44.0 Pos=-424], [nhmmer score 10.6 E-value 8.3 Pos=-219]
>Rob [nhmmer score 11.5 E-value 2.9 Pos=-222]
	-	GZ59_35710	diguanylate phosphodiesterase

	-	GZ59_35730	periplasmic binding protein precursor
>CRP [nhmmer score 6.5 E-value 130.0 Pos=-273]
	-	GZ59_35740	putative polygalacturonase
	-	GZ59_35750	putative 6-pyruvoyl tetrahydrobiopterin synthase

>RhaS [nhmmer score 27.2 E-value 1.5e-05 Pos=-124]
	rhiT	GZ59_35830	olgogalacturonide transporter
	rhiN_2	GZ59_35820	plant-inducible protein
	(terminator conf=87, tail_score=-3.05384)		

	-	GZ59_35840	LysR-family transcriptional regulator
>Mlc [nhmmer score 10.4 E-value 9.3 Pos=-140]
	calB	GZ59_35850	coniferyl aldehyde dehydrogenase
	-	GZ59_35860	hypothetical protein
	(terminator conf=100, tail_score=-2.79796)		

>ModE [nhmmer score 14.0 E-value 0.47 Pos=-62]
	-	GZ59_35880	putative TonB dependent outer membrane transporter for molybdenum
	-	GZ59_35870	periplasmic binding protein
	(terminator conf=100, tail_score=-4.56597)		

>SdaR [nhmmer score 12.1 E-value 1.2 Pos=-359]
	gudX	GZ59_36000	putative glucarate dehydratase
	gudD	GZ59_35990	glucarate dehydratase
	garL	GZ59_35980	2-dehydro-3-deoxyglucarate aldolase
	garR	GZ59_35970	2-hydroxy-3-oxopropionate reductase
	-	GZ59_35960	glycerate kinase

	(terminator conf=100, tail_score=-4.68612)		
	gudP	GZ59_36010	putative glucarate transporter
>SdaR [nhmmer score 11.3 E-value 2.2 Pos=-316], [nhmmer score 11.9 E-value 1.4 Pos=-140]
>CRP [nhmmer score 9.3 E-value 14.0 Pos=-204]
>PhoP [nhmmer score 12.3 E-value 1.9 Pos=-25]
	garD	GZ59_36020	(D)-galactarate dehydrogenase

>FliA alternative sigma factor [nhmmer score 8.4 E-value 37.0 Pos=-80]
	flxA	GZ59_36050	FlxA-like family protein
	(terminator conf=93, tail_score=-5.14563)		

	(terminator conf=100, tail_score=-5.54192)		
	-	GZ59_36170	methyl-accepting chemotaxis protein
>CRP [nhmmer score 6.8 E-value 100.0 Pos=-194]
	ppa	GZ59_36180	inorganic pyrophosphatase
	(terminator conf=100, tail_score=-5.38054)		

	(terminator conf=91, tail_score=-4.77036)		
	ytfP	GZ59_36190	Gamma-glutamyl cyclotransferase (GGCT) domain protein
	tamB	GZ59_36200	Translocation and assembly module for autotransporter export, inner membrane subunit
	tamA	GZ59_36210	Translocation and assembly module for autotransporter export, outer membrane subunit
>ArcA [nhmmer score 10.9 E-value 3.8 Pos=-114]
	msrA	GZ59_36220	peptide methionine sulfoxide reductase
	(terminator conf=82, tail_score=-4.19953)		
	-	GZ59_36230	hypothetical protein
	(terminator conf=100, tail_score=-4.65032)		

	(terminator conf=100, tail_score=-3.70568)		
	-	GZ59_36240	hypothetical protein
>CpxR [nhmmer score 8.7 E-value 34.0 Pos=-202]
	ytfJ	GZ59_36250	expressed periplasmic protein

	(terminator conf=93, tail_score=-3.72324)		
	-	GZ59_36290	putative exported protein
>ArcA [nhmmer score 8.1 E-value 32.0 Pos=-142]
	ipdC	GZ59_36300	indole-3-pyruvate decarboxylase
	(terminator conf=76, tail_score=-3.03124)		
	ytfE	GZ59_36310	iron-sulfur cluster repair protein YtfE
	(terminator conf=100, tail_score=-4.83243)		

>NarP [nhmmer score 6.5 E-value 170.0 Pos=-81]
>NsrR [nhmmer score 17.0 E-value 0.035 Pos=-49]
	ytfE	GZ59_36310	iron-sulfur cluster repair protein YtfE
	(terminator conf=100, tail_score=-4.83243)		

	(terminator conf=100, tail_score=-4.78157)		
	fklB	GZ59_36320	FkbP-type peptidyl-prolyl cis-trans isomerase
>CpxR [nhmmer score 7.0 E-value 140.0 Pos=-383]
	-	GZ59_36340	Opacity-associated protein A LysM-like domain protein

	-	GZ59_36350	hypothetical protein
	(terminator conf=100, tail_score=-4.11216)		
	rplI	GZ59_36360	50S ribosomal protein L9
	rpsR	GZ59_36370	30S ribosomal protein S18
	priB	GZ59_36380	primosomal replication protein N
	rpsF	GZ59_36390	30S ribosomal protein S6
	-	GZ59_36400	hypothetical protein
>FNR [nhmmer score 7.8 E-value 46.0 Pos=-149], [nhmmer score 13.3 E-value 0.6 Pos=-126]
	-	GZ59_36410	methyl-accepting chemotaxis protein

>FliA alternative sigma factor [nhmmer score 10.0 E-value 11.0 Pos=-78]
	-	GZ59_36410	methyl-accepting chemotaxis protein

	-	GZ59_36440	putative exported protein
	-	GZ59_36450	hypothetical protein
>PhoP [nhmmer score 9.3 E-value 21.0 Pos=-100]
	-	GZ59_36460	putative lipoprotein

>SlyA [nhmmer score 8.2 E-value 45.0 Pos=-180], [nhmmer score 9.0 E-value 24.0 Pos=-165]
	-	GZ59_36520	Diguanylate cyclase with PAS/PAC and GAF sensors

	celB	GZ59_36740	PTS system, cellobiose-specific IIB component
	celH	GZ59_36750	putative 6-phospho-beta-glucosidase
	celC	GZ59_36760	PTS system,cellobiose-specific IIC component
>CelR [nhmmer score 13.6 E-value 0.42 Pos=-194], [nhmmer score 11.6 E-value 1.9 Pos=-130], [nhmmer score 12.6 E-value 0.88 Pos=-99]
	celA	GZ59_36770	PTS system, cellobiose-specific IIa component
	celR	GZ59_36780	LacI family transcriptional regulator

	lysA	GZ59_36810	diaminopimelate decarboxylase
>LysR [nhmmer score 9.0 E-value 21.0 Pos=-45]
	lysR	GZ59_36820	transcriptional activator protein LysR

>PspF [nhmmer score 12.0 E-value 1.8 Pos=-154]
>RpoN alternative sigma factor [nhmmer score 10.3 E-value 5.7 Pos=-81]
	pspG	GZ59_36900	phage shock protein G
	(terminator conf=100, tail_score=-3.56325)		

>RcsB [nhmmer score 7.7 E-value 57.0 Pos=-51]
	-	GZ59_37190	CRISPR-associated protein, Csy1 family
	-	GZ59_37200	CRISPR-associated protein, Csy2 family
	-	GZ59_37210	CRISPR-associated protein Cas5
	-	GZ59_37220	CRISPR-associated protein Csy4

	-	GZ59_37330	hypothetical protein
	uvrA	GZ59_37340	excision nuclease subunit A
>LexA [nhmmer score 10.9 E-value 5.2 Pos=-157]
	ssb	GZ59_37350	single-strand binding protein
	(terminator conf=100, tail_score=-5.1417)		

	rhiR	GZ59_37420	LacI-family transcriptional regulator
	rhiF	GZ59_37430	ABC transporter, membrane spanning protein
	rhiG	GZ59_37440	ABC transporter, membrane spanning protein
	rhiK	GZ59_37450	ABC transporter, ATP-binding protein
	rhiN	GZ59_37460	glycosyl hydrolase family 88
	-	GZ59_37470	hypothetical protein
>RhiR [nhmmer score 20.0 E-value 0.0041 Pos=-311], [nhmmer score 20.8 E-value 0.0023 Pos=-115]
>CRP [nhmmer score 14.3 E-value 0.25 Pos=-232]
>FNR [nhmmer score 6.6 E-value 120.0 Pos=-231], [nhmmer score 11.2 E-value 3.1 Pos=-209]
	rhiL	GZ59_37480	putative rhamnogalacturonides ABC transporter, substrate-binding protein
	gpsK_1	GZ59_37490	glucosamine kinase
	gpsK_2	GZ59_37500	glucosamine kinase
	-	GZ59_37510	putative calcineurin-like phosphoesterase
	(terminator conf=100, tail_score=-3.54543)		

>Zur [nhmmer score 19.5 E-value 0.0048 Pos=-140]
	-	GZ59_37520	metal ion ABC transporter, ATP binding protein
	-	GZ59_37530	metal ion ABC transporter, permease protein
	-	GZ59_37540	ABC transporter substrate-binding protein

	(terminator conf=82, tail_score=-4.9448)		
	-	GZ59_37550	DeoR-family transcriptional regulator
	(terminator conf=82, tail_score=-4.03078)		
	(terminator conf=79, tail_score=-4.3739)		
	-	GZ59_37560	4-hydroxythreonine-4-phosphate dehydrogenase
	-	GZ59_37570	hypothetical protein
>CRP [nhmmer score 9.4 E-value 12.0 Pos=-179]
	-	GZ59_37580	putative alcohol dehydrogenase
	dapA2	GZ59_37590	putative dihydrodipicolinate synthase
	-	GZ59_37600	putative sodium:solute symporter
	-	GZ59_37610	Putative glycosyl hydrolase, BNR repeat protein
	(terminator conf=100, tail_score=-3.96624)		
	(terminator conf=78, tail_score=-3.18366)		
	-	GZ59_37620	hypothetical protein
	-	GZ59_37630	putative short-chain dehydrogenase

>Rob [nhmmer score 12.9 E-value 1.0 Pos=-410]
>CRP [nhmmer score 7.8 E-value 46.0 Pos=-356]
>FNR [nhmmer score 12.4 E-value 1.2 Pos=-355]
	pflD	GZ59_37640	formate C-acetyltransferase
	pflC	GZ59_37650	formate-C-acetyltransferase activating enzyme
	(terminator conf=100, tail_score=-3.73775)		

	sgaR	GZ59_37680	Ascorbate utilization transcriptional regulator SgaR, LacI family
>SgaR [nhmmer score 11.9 E-value 1.1 Pos=-90]
>CRP [nhmmer score 7.3 E-value 67.0 Pos=-75]
	sgaA	GZ59_37690	Ascorbate-specific PTS system, EIIA component
	sgaB	GZ59_37700	Ascorbate-specific PTS system, EIIB component
	sgaT	GZ59_37710	Ascorbate-specific PTS system, EIIC component
	tal	GZ59_37720	fructose-6-phosphate aldolase
	(terminator conf=78, tail_score=-4.08216)		

	-	GZ59_37730	hypothetical protein
	(terminator conf=100, tail_score=-5.64274)		
	acnB	GZ59_37740	aconitate hydratase 2
>CRP [nhmmer score 6.4 E-value 140.0 Pos=-303]
	-	GZ59_37750	putative exported protein
	-	GZ59_37760	ArsR-family transcriptional regulator
	(terminator conf=87, tail_score=-3.57971)		

>KdgR [nhmmer score 19.6 E-value 0.0065 Pos=-35]
	-	GZ59_37800	putative exported hydrolase

	(terminator conf=100, tail_score=-5.31275)		
	aceF	GZ59_37830	pyruvate dehydrogenase complex dihydrolipoamide acetyltransferase
	aceE	GZ59_37840	pyruvate dehydrogenase e1 component
	pdhR	GZ59_37860	pyruvate dehydrogenase complex repressor
>PdhR [nhmmer score 18.3 E-value 0.012 Pos=-640]
>OxyR [nhmmer score 9.5 E-value 14.0 Pos=-637]
>FruR [nhmmer score 8.4 E-value 19.0 Pos=-433]
>ArgR [nhmmer score 15.8 E-value 0.11 Pos=-411]
>TyrR [nhmmer score 11.0 E-value 4.5 Pos=-92]
	aroP	GZ59_37870	aromatic amino acid transport protein
	(terminator conf=100, tail_score=-4.51363)		
	-	GZ59_37880	Glycoside/pentoside/hexuronide transporter
	-	GZ59_37890	putative alpha-N-arabinofuranosidase

>GalR [nhmmer score 9.3 E-value 11.0 Pos=-80]
	-	GZ59_37880	Glycoside/pentoside/hexuronide transporter
	-	GZ59_37890	putative alpha-N-arabinofuranosidase

	ampE	GZ59_37900	putative membrane-bound sensory transducer
	ampD	GZ59_37910	anhydro-N-acetylmuramyl-tripeptide amidase
>OxyR [nhmmer score 6.4 E-value 160.0 Pos=-266], [nhmmer score 6.6 E-value 140.0 Pos=-59]
>CRP [nhmmer score 13.6 E-value 0.46 Pos=-172]
>FNR [nhmmer score 7.7 E-value 52.0 Pos=-171]
>DeoR [nhmmer score 9.9 E-value 12.0 Pos=-168]
>PurR [nhmmer score 9.2 E-value 11.0 Pos=-128]
	tsx	GZ59_37920	nucleoside-specific channel-forming protein
	(terminator conf=76, tail_score=-4.16943)		
	nadC	GZ59_37930	nicotinate-nucleotide pyrophosphorylase, carboxylating
	(terminator conf=77, tail_score=-4.30177)		

>RpoE alternative sigma factor [nhmmer score 7.4 E-value 73.0 Pos=-179]
	tsx	GZ59_37920	nucleoside-specific channel-forming protein
	(terminator conf=76, tail_score=-4.16943)		
	nadC	GZ59_37930	nicotinate-nucleotide pyrophosphorylase, carboxylating
	(terminator conf=77, tail_score=-4.30177)		

>RpoE alternative sigma factor [nhmmer score 6.3 E-value 170.0 Pos=-265]
	ampD	GZ59_37910	anhydro-N-acetylmuramyl-tripeptide amidase
	ampE	GZ59_37900	putative membrane-bound sensory transducer

>Fur [nhmmer score 9.5 E-value 19.0 Pos=-82]
	nadC	GZ59_37930	nicotinate-nucleotide pyrophosphorylase, carboxylating
	(terminator conf=77, tail_score=-4.30177)		

	lpxC	GZ59_38050	UDP-3-O-(R-3-hydroxymyristoyl)-N- acetylglucosamin e deacetylase
	ftsZ	GZ59_38060	cell division protein FtsZ
	ftsA	GZ59_38070	cell division protein FtsA
	ftsQ	GZ59_38080	cell division protein FtsQ
	ddlB	GZ59_38090	D-alanine--D-alanine ligase B
	murC	GZ59_38100	UDP-N-acetylmuramate--L-alanine ligase
	murG	GZ59_38110	UDP-N-acetylglucosamine--N-acetylmuramyl- (pentapeptide) pyrophosphoryl-undecaprenol N-acetylglucosamine transferase
	ftsW	GZ59_38120	cell division protein FtsW
	murD	GZ59_38130	UDP-N-acetylmuramoylalanine--D-glutamate ligase
	mraY	GZ59_38140	phospho-N-acetylmuramoyl-pentapeptide- transferase
	murF	GZ59_38150	UDP-N-acetylmuramoyl-tripeptide--D-alanyl-D- alanine ligase
	murE	GZ59_38160	UDP-N-acetylmuramoylalanyl-D-glutamate--2, 6-diaminopimelate ligase
	ftsI	GZ59_38170	peptidoglycan synthetase
	ftsL	GZ59_38180	cell division protein FtsL
	mraW	GZ59_38190	S-adenosyl-methyltransferase
	mraZ	GZ59_38200	cell division protein MraZ
>RcsB [nhmmer score 9.0 E-value 22.0 Pos=-517]
	-	GZ59_38210	putative membrane protein

	lcfH	GZ59_38250	putative long-chain-fatty-acid--CoA ligase
>FabR [nhmmer score 13.6 E-value 0.42 Pos=-372]
	leuA	GZ59_38270	2-isopropylmalate synthase
	leuB	GZ59_38280	3-isopropylmalate dehydrogenase
	leuC	GZ59_38290	3-isopropylmalate dehydratase large subunit
	leuD	GZ59_38300	3-isopropylmalate dehydratase small subunit
	(terminator conf=100, tail_score=-5.75538)		

>LexA [nhmmer score 9.2 E-value 19.0 Pos=-67]
	polB	GZ59_38510	DNA polymerase II
	hepA	GZ59_38520	RNA polymerase associated protein
	rluA	GZ59_38530	ribosomal large subunit pseudouridine synthase A

>ArgR [nhmmer score 14.1 E-value 0.43 Pos=-53]
	carA	GZ59_38690	carbamoyl-phosphate synthase small chain
	carB	GZ59_38680	carbamoyl-phosphate synthase large chain
	(terminator conf=100, tail_score=-4.72272)		

>NhaR [nhmmer score 6.2 E-value 190.0 Pos=-125]
	nhaA	GZ59_38780	Na+/H+ antiporter NhaA
	nhaR	GZ59_38770	transcriptional activator of cation transport
	(terminator conf=100, tail_score=-5.75945)		

>RpoH heat shock alternative sigma factor [nhmmer score 15.0 E-value 0.12 Pos=-217]
	dnaK	GZ59_38810	chaperone protein DnaK
	-	GZ59_38800	-
	dnaJ	GZ59_38790	chaperone protein DnaJ
	(terminator conf=100, tail_score=-5.93809)		

>TyrR [nhmmer score 10.2 E-value 8.6 Pos=-69]
>FliA alternative sigma factor [nhmmer score 8.4 E-value 38.0 Pos=-95]
	-	GZ59_38830	MFC transporter
	(terminator conf=100, tail_score=-3.53811)		

	(terminator conf=100, tail_score=-3.53811)		
	-	GZ59_38830	MFC transporter
	mog	GZ59_38840	molybdopterin biosynthesis protein
>NarP [nhmmer score 6.8 E-value 140.0 Pos=-156]
	-	GZ59_38850	diguanylate cyclase
	(terminator conf=100, tail_score=-4.82901)		

	-	GZ59_38920	putative RNA methyltransferase
>FNR [nhmmer score 9.4 E-value 13.0 Pos=-342]
	arcA	GZ59_38930	aerobic respiration control protein
	(terminator conf=100, tail_score=-4.8143)		

>TrpR [nhmmer score 16.5 E-value 0.078 Pos=-31]
	trpR	GZ59_38980	Trp operon repressor

>CRP [nhmmer score 6.1 E-value 180.0 Pos=-196]
>FNR [nhmmer score 7.1 E-value 78.0 Pos=-195]
>KdgR [nhmmer score 10.4 E-value 7.2 Pos=-202]
	-	GZ59_39010	methyl-accepting chemotaxis protein
	(terminator conf=100, tail_score=-4.56367)		

>PurR [nhmmer score 7.6 E-value 37.0 Pos=-99]
	serA	GZ59_39040	D-3-phosphoglycerate dehydrogenase

>FruR [nhmmer score 12.1 E-value 1.1 Pos=-122]
	epd	GZ59_39120	D-erythrose 4-phosphate dehydrogenase
	pgk	GZ59_39110	phosphoglycerate kinase
	fbaA	GZ59_39100	fructose-bisphosphate aldolase class II
	(terminator conf=95, tail_score=-3.3422)		
	-	GZ59_39090	putative mechanosensitive ion channel

	(terminator conf=100, tail_score=-5.60864)		
	-	GZ59_39160	arginine decarboxylase
	-	GZ59_39170	hypothetical protein
>MetJ [nhmmer score 8.2 E-value 28.0 Pos=-74]
	metK	GZ59_39180	S-adenosylmethionine synthetase
	(terminator conf=93, tail_score=-3.8591)		
	sprT	GZ59_39190	putative metallopeptidase
	nucM	GZ59_39200	endonuclease
	-	GZ59_39210	hypothetical protein
	-	GZ59_39220	hypothetical protein
	gshB	GZ59_39230	glutathione synthetase
	(terminator conf=100, tail_score=-3.86346)		
	-	GZ59_39240	hypothetical protein
	-	GZ59_39250	hypothetical protein

>CRP [nhmmer score 11.1 E-value 3.2 Pos=-65]
>OxyR [nhmmer score 8.5 E-value 32.0 Pos=-99]
	ahpC	GZ59_39410	alkyl hydroperoxide reductase C22 protein
	(terminator conf=100, tail_score=-4.37092)		
	ahpF	GZ59_39400	alkyl hydroperoxide reductase subunit F
	(terminator conf=100, tail_score=-6.07969)		
	(terminator conf=100, tail_score=-6.28967)		

	(terminator conf=100, tail_score=-6.28967)		
	(terminator conf=100, tail_score=-6.07969)		
	ahpF	GZ59_39400	alkyl hydroperoxide reductase subunit F
	(terminator conf=100, tail_score=-4.37092)		
	ahpC	GZ59_39410	alkyl hydroperoxide reductase C22 protein
	-	GZ59_39420	putative membrane protein
>DcuR [nhmmer score 12.7 E-value 1.0 Pos=-103]
	-	GZ59_39430	hypothetical protein

>CRP [nhmmer score 6.2 E-value 170.0 Pos=-38]
>Fur [nhmmer score 8.7 E-value 38.0 Pos=-184]
>SlyA [nhmmer score 8.6 E-value 32.0 Pos=-193]
	-	GZ59_39450	putative exported protein

>RpoN alternative sigma factor [nhmmer score 8.9 E-value 16.0 Pos=-139]
	-	GZ59_39540	ABC transporter, substrate binding protein
	-	GZ59_39530	ABC transporter protein, membrane protein
	-	GZ59_39520	ABC transporter related

	-	GZ59_39610	-
	-	GZ59_39620	-
	orn	GZ59_39630	oligoribonuclease
>FNR [nhmmer score 8.6 E-value 25.0 Pos=-222]
	rsgA	GZ59_39640	putative ribosome biogenesis GTPase RsgA
	-	GZ59_39650	phosphatidylserine decarboxylase
	bspA	GZ59_39660	putative mechanosensitive ion channel

	(terminator conf=87, tail_score=-4.44819)		
	poxA	GZ59_39670	putative lysyl-tRNA synthetase
>Rob [nhmmer score 13.7 E-value 0.53 Pos=-240]
>Fur [nhmmer score 8.7 E-value 36.0 Pos=-60]
	frdA	GZ59_39680	fumarate reductase flavoprotein subunit
	frdB	GZ59_39690	fumarate reductase iron-sulfur protein
	frdC	GZ59_39700	fumarate reductase 15 kDa hydrophobic protein
	frdD	GZ59_39710	fumarate reductase 13 kDa hydrophobic protein
	(terminator conf=100, tail_score=-3.54488)		
	blc	GZ59_39720	outer membrane lipoprotein

	(terminator conf=100, tail_score=-2.72511)		
	nptA	GZ59_39810	putative sodium/phosphate cotransporter
>DcuR [nhmmer score 15.3 E-value 0.15 Pos=-146]
	dasS	GZ59_39820	divalent anion:sodium symporter
	(terminator conf=93, tail_score=-4.36914)		

>Fur [nhmmer score 9.9 E-value 14.0 Pos=-47]
	foxA	GZ59_39830	ferrioxamine B receptor
	(terminator conf=91, tail_score=-4.63928)		

>KdgR [nhmmer score 9.4 E-value 16.0 Pos=-85]
	-	GZ59_39910	hypothetical protein
	-	GZ59_39900	hypothetical protein
	-	GZ59_39890	hypothetical protein
	-	GZ59_39880	putative phage regluatory protein
	-	GZ59_39870	phage regulatory protein
	(terminator conf=100, tail_score=-5.06451)		

>HexR [nhmmer score 11.0 E-value 5.9 Pos=-195]
>MetR [nhmmer score 10.3 E-value 8.7; this site was probably controlling metH before prophage insertion Pos=-112]
>FliA alternative sigma factor [nhmmer score 9.9 E-value 12.0 Pos=-106]
>CpxR [nhmmer score 9.3 E-value 23.0 Pos=-47]
	iclR	GZ59_40370	acetate operon repressor
	(terminator conf=100, tail_score=-3.54741)		

>IclR [nhmmer score 26.1 E-value 4.8e-05 Pos=-136]
	aceB	GZ59_40400	malate synthase A
	aceA	GZ59_40390	isocitrate lyase
	(terminator conf=93, tail_score=-3.83502)		
	aceK	GZ59_40380	isocitrate dehydrogenase kinase/phosphatase

>MetJ [nhmmer score 15.4 E-value 0.11 Pos=-48]
>MetR [nhmmer score 10.7 E-value 6.4 Pos=-116]
	metA	GZ59_40410	homoserine O-succinyltransferase
	(terminator conf=100, tail_score=-5.9873)		

>Fur [nhmmer score 12.9 E-value 1.3 Pos=-129]
	bfd	GZ59_40900	bacterioferritin-associated ferredoxin
	bfr	GZ59_40890	bacterioferritin

	(terminator conf=100, tail_score=-5.50499)		
	tufA_2	GZ59_40910	elongation factor Tu
	(terminator conf=100, tail_score=-3.6502)		
	fusA	GZ59_40920	elongation factor G
	rpsG	GZ59_40930	30S ribosomal subunit protein S7
	rpsL	GZ59_40940	30S ribosomal subunit protein S12
	dsrH	GZ59_40950	putative intracellular sulfur oxidation protein
	dsrF	GZ59_40960	putative intracellular sulfur oxidation protein
	dsrE	GZ59_40970	putative intracellular sulfur oxidation protein
	-	GZ59_40980	YheO domain protein
>PmrA [nhmmer score 13.4 E-value 0.77 Pos=-78]
	pmrC	GZ59_40990	putative sulfatase
	pmrA	GZ59_41000	two-component response regulator
	pmrB	GZ59_41010	two-component sensor kinase

	(terminator conf=100, tail_score=-5.5112)		
	argD	GZ59_41210	acetylornithine/succinyldiaminopimelate aminotransferase
	pabA	GZ59_41220	glutamine amidotransferase of anthranilate synthase
>SlyA [nhmmer score 13.2 E-value 0.96 Pos=-582]
>CpxR [nhmmer score 7.0 E-value 130.0 Pos=-421]
>CRP [nhmmer score 10.3 E-value 6.0 Pos=-357]
	pelA	GZ59_41230	pectate lyase I
	(terminator conf=100, tail_score=-5.00884)		

>Fur [nhmmer score 11.8 E-value 3.3 Pos=-582]
	pelB	GZ59_41240	pectate lyase II
	(terminator conf=100, tail_score=-5.24129)		

>SlyA [nhmmer score 13.7 E-value 0.63 Pos=-482]
>CRP [nhmmer score 7.1 E-value 77.0 Pos=-407], [nhmmer score 6.1 E-value 180.0 Pos=-348]
>FNR [nhmmer score 9.2 E-value 15.0 Pos=-406]
>KdgR [nhmmer score 14.5 E-value 0.32 Pos=-290], [nhmmer score 9.4 E-value 16.0 Pos=-103]
	pelC	GZ59_41250	pectate lyase III
	(terminator conf=100, tail_score=-4.99861)		
	-	GZ59_41260	pectate lyase
	(terminator conf=93, tail_score=-4.90906)		

>CpxR [nhmmer score 11.9 E-value 3.0 Pos=-91]
	ppiA	GZ59_41270	peptidyl-prolyl cis-trans isomerase cyclophilin type
	(terminator conf=78, tail_score=-3.66803)		

	(terminator conf=100, tail_score=-5.88197)		
	(terminator conf=82, tail_score=-3.99275)		
	-	GZ59_41280	ABC transporter ATP-binding protein
	-	GZ59_41290	ABC transporter related
	-	GZ59_41300	ABC transporter permease protein
	-	GZ59_41310	D-ala-D-ala transporter subunit
	-	GZ59_41320	ABC transporter, substrate binding protein
	-	GZ59_41330	putative mandelate racemase / muconate lactonizing enzyme
>CRP [nhmmer score 6.3 E-value 150.0 Pos=-496], [nhmmer score 6.7 E-value 110.0 Pos=-342]
>KdgR [nhmmer score 15.0 E-value 0.21 Pos=-455]
>SdaR [nhmmer score 11.9 E-value 1.4 Pos=-362]
>NarP [nhmmer score 9.4 E-value 18.0 Pos=-100]
>FNR [nhmmer score 12.1 E-value 1.6 Pos=-74]
	nirB	GZ59_41340	nitrite reductase [NAD(P)H] large subunit
	nirD	GZ59_41350	nitrite reductase [NAD(P)H] small subunit
	cysG2	GZ59_41360	siroheme synthase
	(terminator conf=100, tail_score=-3.62775)		

>NtrC [nhmmer score 8.0 E-value 43.0 Pos=-449]
>FNR [nhmmer score 6.7 E-value 110.0 Pos=-340]
>Fur [nhmmer score 10.1 E-value 13.0 Pos=-333]
>ArgR [nhmmer score 13.8 E-value 0.52 Pos=-305]
>RpoN alternative sigma factor [nhmmer score 10.2 E-value 5.9 Pos=-273]
	occQ	GZ59_41370	octopine transport system permease protein OccQ
	occM	GZ59_41380	octopine transport system permease protein OccM
	occP	GZ59_41390	octopine permease ATP-binding protein P

	(terminator conf=100, tail_score=-3.98214)		
	nudE	GZ59_41550	ADP compounds hydrolase
>CRP [nhmmer score 9.1 E-value 16.0 Pos=-319]
	igaA	GZ59_41560	intracellular growth attenuator protein
	-	GZ59_41570	HAD-superfamily hydrolase, subfamily IA, variant 3
	hslR	GZ59_41580	heat shock protein
	hslO	GZ59_41590	heat shock protein (33 kDa chaperonin)
	(terminator conf=100, tail_score=-5.19998)		
	pckA	GZ59_41600	phosphoenolpyruvate carboxykinase
	(terminator conf=100, tail_score=-4.89233)		

	-	GZ59_41630	hypothetical protein
	-	GZ59_41640	periplasmic binding protein
	-	GZ59_41650	major facilitator superfamily MFS_1
	-	GZ59_41660	putative octopine/opine/tauropine dehydrogenase
	-	GZ59_41670	putative cystathionine beta-synthase
	-	GZ59_41680	putative lysine/ornithine decarboxylase
	-	GZ59_41690	TonB-dependent siderophore receptor
	(terminator conf=89, tail_score=-2.75997)		
	(terminator conf=78, tail_score=-4.11216)		
	(terminator conf=86, tail_score=-2.83867)		
	-	GZ59_41700	hypothetical protein
	-	GZ59_41710	putative siderophore biosynthesis protein
>Fur [nhmmer score 9.1 E-value 27.0 Pos=-89]
	-	GZ59_41720	putative citrate lyase beta chain

>FliA alternative sigma factor [nhmmer score 9.6 E-value 15.0 Pos=-185]
	-	GZ59_41750	methyl-accepting chemotaxis protein
	(terminator conf=86, tail_score=-2.79209)		

	cisY	GZ59_41760	citrate synthase
>FNR [nhmmer score 11.6 E-value 2.3 Pos=-182]
	tex	GZ59_41770	putative RNA binding protein
	(terminator conf=100, tail_score=-3.72893)		

>KdgR [nhmmer score 16.8 E-value 0.054 Pos=-139]
>CRP [nhmmer score 6.9 E-value 97.0 Pos=-87]
	rexZ	GZ59_41780	regulator of exoenzymes

>Rob [nhmmer score 10.7 E-value 5.4 Pos=-258]
	kdgT	GZ59_41790	2-keto-3-deoxygluconate permease
	kduI2	GZ59_41800	4-deoxy-L-threo-5-hexosulose-uronate ketol-isomerase
	(terminator conf=100, tail_score=-4.21773)		

>PhoB [nhmmer score 13.5 E-value 0.55 Pos=-68]
>CpxR [nhmmer score 11.2 E-value 5.2 Pos=-57]
	phoA	GZ59_41850	alkaline phosphatase
	-	GZ59_41840	putative exported protein
	-	GZ59_41830	ABC transporter, ATP-binding protein
	-	GZ59_41820	putative permease

>BaeR [nhmmer score 18.0 E-value 0.012 Pos=-166], [nhmmer score 17.9 E-value 0.012 Pos=-177]
>RcsB [MAST score 2856.17 P-value 2.29e-11 Pos=-166]
	acrD	GZ59_41860	putative aminoglycoside efflux pump
	phoA	GZ59_41850	alkaline phosphatase
	-	GZ59_41840	putative exported protein
	-	GZ59_41830	ABC transporter, ATP-binding protein
	-	GZ59_41820	putative permease

>IscR [nhmmer score 9.4 E-value 8.4 Pos=-37]
	nfuA	GZ59_41890	Fe/S biogenesis protein NfuA
	(terminator conf=90, tail_score=-3.34812)		

	-	GZ59_41900	4-alpha-glucanotransferase
	malP	GZ59_41910	maltodextrin phosphorylase
	glpR	GZ59_41920	glycerol-3-phosphate regulon repressor
	glpG	GZ59_41930	intramembrane serine protease GlpG
>Fur [nhmmer score 10.7 E-value 7.5 Pos=-488]
	-	GZ59_41950	putative glyoxalase
	(terminator conf=91, tail_score=-4.67942)		
	glpD	GZ59_41960	aerobic glycerol-3-phosphate dehydrogenase

	-	GZ59_41900	4-alpha-glucanotransferase
	malP	GZ59_41910	maltodextrin phosphorylase
	glpR	GZ59_41920	glycerol-3-phosphate regulon repressor
	glpG	GZ59_41930	intramembrane serine protease GlpG
	-	GZ59_41940	Thiosulfate sulfurtransferase
>CRP [nhmmer score 6.1 E-value 180.0 Pos=-144]
	glpD	GZ59_41960	aerobic glycerol-3-phosphate dehydrogenase

>GlpR [nhmmer score 10.3 E-value 7.3 Pos=-46]
	glpD	GZ59_41960	aerobic glycerol-3-phosphate dehydrogenase

>RpoE alternative sigma factor [nhmmer score 7.1 E-value 92.0 Pos=-425]
	-	GZ59_41970	type VI secretion system Vgr family protein
	-	GZ59_41980	hypothetical protein
	-	GZ59_41990	hypothetical protein
	-	GZ59_42000	hypothetical protein
	-	GZ59_42010	hypothetical protein
	-	GZ59_42020	hypothetical protein
	(terminator conf=100, tail_score=-4.58395)		

	(terminator conf=100, tail_score=-3.72576)		
	glgP	GZ59_42030	glycogen phosphorylase
	glgA	GZ59_42040	glycogen synthase
	glgC	GZ59_42050	glucose-1-phosphate adenylyltransferase
	glgX	GZ59_42060	intracellular isoamylase
	glgB	GZ59_42070	1,4-alpha-glucan branching enzyme
>FNR [nhmmer score 7.5 E-value 57.0 Pos=-350]
>SlyA [nhmmer score 11.3 E-value 4.1 Pos=-251]
	yehU	GZ59_42080	Stationary phase sensor kinase regulating yjiY

	gntP_1	GZ59_42130	gluconate permease
>ArcA [nhmmer score 9.3 E-value 13.0 Pos=-37]
	-	GZ59_42140	-

	gntR_2	GZ59_42150	-
>CpxR [nhmmer score 7.7 E-value 75.0 Pos=-317], [nhmmer score 9.8 E-value 15.0 Pos=-141]
>Fur [nhmmer score 9.9 E-value 15.0 Pos=-160]
	-	GZ59_42160	Glycosyl hydrolase family 3 protein
	(terminator conf=86, tail_score=-2.75986)		

>Fur [nhmmer score 13.0 E-value 1.2 Pos=-132]
	-	GZ59_42180	-
	(terminator conf=100, tail_score=-6.21477)		
	-	GZ59_42170	Quercetin 2,3-dioxygenase
	(terminator conf=100, tail_score=-3.87869)		

	glpC	GZ59_42190	anaerobic glycerol-3-phosphate dehydrogenase subunit C
	glpB	GZ59_42200	anaerobic glycerol-3-phosphate dehydrogenase subunit B
	glpA	GZ59_42210	anaerobic glycerol-3-phosphate dehydrogenase subunit A
>PhoB [nhmmer score 14.3 E-value 0.28 Pos=-115]
	glpT	GZ59_42230	glycerol-3-phosphate transporter
	(terminator conf=100, tail_score=-4.03234)		
	glpQ	GZ59_42240	glycerophosphoryl diester phosphodiesterase, periplasmic precursor

>CRP [nhmmer score 6.5 E-value 130.0 Pos=-66]
	-	GZ59_42320	EamA-like transporter family protein

>LexA [nhmmer score 8.1 E-value 44.0 Pos=-72]
	uvrD	GZ59_42360	DNA helicase II
	-	GZ59_42350	cyclase family protein
	(terminator conf=79, tail_score=-5.31456)		
	(terminator conf=82, tail_score=-4.89852)		

	(terminator conf=100, tail_score=-6.02914)		
	ilvC	GZ59_42850	ketol-acid reductoisomerase
>IlvY [nhmmer score 8.9 E-value 25.0 Pos=-39]
	ilvY	GZ59_42860	LysR-family transcriptional activator of ilvC
	-	GZ59_42870	putative exported protein

	murI	GZ59_43080	glutamate racemase
	btuB	GZ59_43090	vitamin B12 receptor precursor
>MetJ [nhmmer score 12.6 E-value 0.96 Pos=-124]
	trmA	GZ59_43110	tRNA (uracil-5)-methyltransferase

>KdgR [nhmmer score 10.2 E-value 8.8 Pos=-144]
>Fur [nhmmer score 8.5 E-value 43.0 Pos=-416]
	oxyR	GZ59_43150	DNA-binding transcriptional dual regulator

>MetJ [nhmmer score 16.5 E-value 0.048 Pos=-37]
>MetR [nhmmer score 11.3 E-value 4.0 Pos=-127]
	metF	GZ59_43160	5,10-methylenetetrahydrofolate reductase
	(terminator conf=100, tail_score=-3.30159)		

	metL	GZ59_43230	bifunctional aspartokinase/homoserine dehydrogenase II
	-	GZ59_43240	O-succinylhomoserine (thiol)-lyase
>MetJ [nhmmer score 12.0 E-value 1.5 Pos=-129], [nhmmer score 13.2 E-value 0.58 Pos=-113]
	metJ	GZ59_43250	repressor of the methionine regulon
	(terminator conf=100, tail_score=-3.28712)		

	metL	GZ59_43230	bifunctional aspartokinase/homoserine dehydrogenase II
	-	GZ59_43240	O-succinylhomoserine (thiol)-lyase
>Zur [nhmmer score 14.7 E-value 0.18 Pos=-54]
	-	GZ59_43260	putative iron(III) ABC transporter ATP-binding protein
	-	GZ59_43270	putative iron(III) ABC transporter, periplasmic-binding protein
	-	GZ59_43280	transport system permease protein
	(terminator conf=85, tail_score=-4.183)		

	(terminator conf=100, tail_score=-5.06414)		
	aguA	GZ59_43450	agmatine deiminase
	aguB	GZ59_43460	N-carbamoylputrescine amidase
>VasH [nhmmer score 22.9 E-value 0.00047 Pos=-226]
	hcpA	GZ59_43470	type VI secretion system effector, Hcp1 family
	(terminator conf=100, tail_score=-5.08824)		
	vgrG	GZ59_43480	type VI secretion system protein VgrG
	-	GZ59_43490	hypothetical protein
	rhsA	GZ59_43500	RhsA deoxyribonuclease, type VI secreted
	rhsIA	GZ59_43510	Immunity protein RhsIA

>RpoN alternative sigma factor [nhmmer score 12.7 E-value 0.91 Pos=-71]
>ScrR [nhmmer score 10.3 E-value 3.7 Pos=-33]
	hcpA	GZ59_43470	type VI secretion system effector, Hcp1 family
	(terminator conf=100, tail_score=-5.08824)		
	vgrG	GZ59_43480	type VI secretion system protein VgrG
	-	GZ59_43490	hypothetical protein
	rhsA	GZ59_43500	RhsA deoxyribonuclease, type VI secreted
	rhsIA	GZ59_43510	Immunity protein RhsIA

>FruR [nhmmer score 10.4 E-value 4.2 Pos=-138]
	pfkA	GZ59_43640	6-phosphofructokinase isozyme I

>FNR [nhmmer score 7.1 E-value 79.0 Pos=-34]
	-	GZ59_43670	hypothetical protein
	(terminator conf=91, tail_score=-5.31519)		
	(terminator conf=100, tail_score=-6.02914)		

>NrdR [nhmmer score 7.4 E-value 52.0 Pos=-215]
	-	GZ59_43940	hypothetical protein
	-	GZ59_43930	hypothetical protein
	(terminator conf=79, tail_score=-2.55999)		

	(terminator conf=100, tail_score=-5.82388)		
	cpxP	GZ59_44070	putative stress resistance protein
>CpxR [nhmmer score 7.2 E-value 110.0 Pos=-68]
	cpxR	GZ59_44080	two-component response regulator
	cpxA	GZ59_44090	two-component sensor kinase
	-	GZ59_44100	putative exported protein
	-	GZ59_44110	hypothetical protein

	-	GZ59_44200	putative exported protein
	-	GZ59_44210	hypothetical protein
	-	GZ59_44220	DeoR-family trancriptional regulator
>CRP [nhmmer score 10.0 E-value 7.7 Pos=-92]
	-	GZ59_44230	putative oxidoreductase
	-	GZ59_44240	hypothetical protein
	-	GZ59_44250	putative sugar aldolase
	-	GZ59_44260	Putative hydroxypyruvate isomerase
	-	GZ59_44270	Putative GntP family transporter
	(terminator conf=100, tail_score=-4.37527)		

>FliA alternative sigma factor [nhmmer score 13.6 E-value 0.7 Pos=-151]
	-	GZ59_44290	methyl-accepting chemotaxis protein
	(terminator conf=100, tail_score=-5.9003)		

>CpxR [nhmmer score 7.7 E-value 75.0 Pos=-697]
>FNR [nhmmer score 8.6 E-value 25.0 Pos=-528]
	-	GZ59_44300	methyl-accepting chemotaxis protein
	(terminator conf=100, tail_score=-5.34555)		

>Rob [nhmmer score 10.8 E-value 5.0 Pos=-478]
	-	GZ59_44310	methyl-accepting chemotaxis protein
	(terminator conf=100, tail_score=-4.20106)		

>RpoE alternative sigma factor [nhmmer score 10.2 E-value 8.4 Pos=-162]
	rpoH	GZ59_44400	RNA polymerase sigma-32 factor
	(terminator conf=100, tail_score=-5.35224)		

	ftsX	GZ59_44410	cell division protein
	ftsE	GZ59_44420	cell division ATP-binding protein
	ftsY	GZ59_44430	signal recognition particle-docking protein FtsY
>Fur [nhmmer score 8.7 E-value 36.0 Pos=-312]
	rsmD	GZ59_44440	16S rRNA m(2)G966-methyltransferase
	-	GZ59_44450	putative membrane protein

>FliA alternative sigma factor [nhmmer score 8.0 E-value 50.0 Pos=-286]
	rsmD	GZ59_44440	16S rRNA m(2)G966-methyltransferase
	-	GZ59_44450	putative membrane protein

	tusA	GZ59_44500	Sulfurtransferase TusA
>PurR [nhmmer score 8.1 E-value 25.0 Pos=-149]
	-	GZ59_44510	putative membrane protein
	dcrB	GZ59_44520	putative lipoprotein
	(terminator conf=91, tail_score=-3.99324)		

>Fur [nhmmer score 8.5 E-value 43.0 Pos=-333]
	-	GZ59_44530	hypothetical protein
	-	GZ59_44540	putative lipoprotein

>KdgR [nhmmer score 15.8 E-value 0.12 Pos=-126]
	kdgK	GZ59_44570	2-dehydro-3-deoxygluconokinase
	(terminator conf=100, tail_score=-4.73094)		

	bcsG	GZ59_44610	cellulose biosynthesis protein BcsG
	bcsF	GZ59_44620	cellulose biosynthesis protein BcsF
	bcsE	GZ59_44630	cellulose biosynthesis protein BcsE
>FNR [nhmmer score 9.0 E-value 18.0 Pos=-46]
	bcsR	GZ59_44640	cellulose biosynthesis protein BcsR
	bcsQ	GZ59_44650	cellulose biosynthesis protein BcsQ
	bcsA	GZ59_44660	-
	bcsB	GZ59_44680	Cellulose synthase BcsB
	bcsZ	GZ59_44690	endoglucanase

	eamA	GZ59_44800	putative amino acid metabolite efflux pump
	-	GZ59_44810	putative exported protein
>FruR [nhmmer score 8.0 E-value 27.0 Pos=-375]
>CRP [nhmmer score 8.6 E-value 25.0 Pos=-322]
	avtA	GZ59_44820	Valine-pyruvate aminotransferase

>CRP [nhmmer score 7.9 E-value 43.0 Pos=-166]
	bglG	GZ59_44850	beta-glucoside operon antiterminator
	bglF_2	GZ59_44840	PTS system, beta-glucoside specific IIabc component
	bglB	GZ59_44830	beta-glucosidase

>FNR [nhmmer score 6.6 E-value 120.0 Pos=-498]
>Mlc [nhmmer score 10.9 E-value 6.2 Pos=-371]
>Rob [nhmmer score 13.1 E-value 0.85 Pos=-212]
>CpxR [nhmmer score 7.1 E-value 130.0 Pos=-191]
	maeN	GZ59_44910	Na(+)-malate symporter
	(terminator conf=100, tail_score=-3.67597)		

>RpoH heat shock alternative sigma factor [nhmmer score 17.7 E-value 0.016 Pos=-145]
	ibpA	GZ59_44990	heat shock protein A
	ibpB	GZ59_44980	heat shock protein B
	(terminator conf=100, tail_score=-4.66537)		
	-	GZ59_44970	putative membrane protein
	(terminator conf=100, tail_score=-6.20267)		

	celG	GZ59_45030	Beta-glucosidase
	celF	GZ59_45040	PTS system cellobiose specific EIIC component
	celE	GZ59_45050	phosphotransferase system cellobiose-specific IIB subunit
>AscG [nhmmer score 12.7 E-value 0.64 Pos=-303]
	ssuA	GZ59_45070	putative aliphatic sulfonates binding protein
	ssuD	GZ59_45080	alkanesulfonate monooxygenase
	ssuC	GZ59_45090	putative aliphatic sulfonates transport permease protein
	ssuB	GZ59_45100	putative aliphatic sulfonates transport ATP-binding protein
	-	GZ59_45110	putative exported protein
	(terminator conf=100, tail_score=-5.68039)		

>Mlc [nhmmer score 11.4 E-value 4.4 Pos=-236]
	dgoT	GZ59_45120	putative D-galactonate transporter
	(terminator conf=100, tail_score=-5.35354)		

>FNR [nhmmer score 6.5 E-value 130.0 Pos=-321]
>SlyA [nhmmer score 8.5 E-value 36.0 Pos=-323]
>Fur [nhmmer score 9.3 E-value 24.0 Pos=-335]
	-	GZ59_45310	hypothetical protein
	-	GZ59_45300	putative lipoprotein
	-	GZ59_45290	putative transposase
	(terminator conf=83, tail_score=-4.78149)		

	bglA	GZ59_45320	6-phospho-beta-glucosidase
	bglI	GZ59_45330	pts system, cellobiose-specific IIA component
	bglF	GZ59_45340	PTS system, IIC component
	bglE	GZ59_45350	pts system, IIB component
>AscG [nhmmer score 13.3 E-value 0.4 Pos=-163]
>CpxR [nhmmer score 8.3 E-value 49.0 Pos=-139]
>CRP [nhmmer score 7.5 E-value 57.0 Pos=-133]
	-	GZ59_45360	LacI-family transcriptional regulator
	-	GZ59_45370	MFS efflux transporter

>Rob [nhmmer score 11.5 E-value 3.0 Pos=-171]
	-	GZ59_45480	putative type II restriction endonuclease

	(terminator conf=87, tail_score=-4.58283)		
	(terminator conf=100, tail_score=-4.04188)		
	qorB	GZ59_45490	Quinone oxidoreductase 2, NAD(P)H dependent
>QorR [nhmmer score 17.9 E-value 0.022 Pos=-39]
	qorR	GZ59_45500	Redox-sensing transcriptional regulator QorR, HxlR family

>NsrR [nhmmer score 9.5 E-value 11.0 Pos=-95]
	smvA	GZ59_45580	putative methyl viologen resistance protein
	(terminator conf=83, tail_score=-3.32769)		

	(terminator conf=100, tail_score=-5.27923)		
	-	GZ59_45590	putative lipoprotein
	-	GZ59_45600	putative lipoprotein
	-	GZ59_45610	putative lipoprotein
>FruR [nhmmer score 12.0 E-value 1.1 Pos=-144]
	aegA	GZ59_45620	anaerobically expressed oxidoreductase
	-	GZ59_45630	electron transport protein
	-	GZ59_45640	putative membrane protein

>PhoB [nhmmer score 11.1 E-value 3.5 Pos=-107], [nhmmer score 16.1 E-value 0.073 Pos=-140]
	pstS	GZ59_45770	phosphate-binding periplasmic protein
	(terminator conf=83, tail_score=-3.11619)		
	pstC_2	GZ59_45760	phosphate transport system permease protein PstC
	pstA_2	GZ59_45750	phosphate transport system permease protein PstA
	pstB_2	GZ59_45740	phosphate transport ATP-binding protein
	phoU	GZ59_45730	phosphate transport system protein
	(terminator conf=100, tail_score=-4.86033)		

>RpoN alternative sigma factor [nhmmer score 11.3 E-value 2.5 Pos=-59]
	nac_2	GZ59_45830	nitrogen assimilation regulatory protein
	-	GZ59_45820	hypothetical protein
	-	GZ59_45810	putative short-chain dehydrogenase
	-	GZ59_45800	putative amino acid ABC transporter, permease protein
	-	GZ59_45790	putative amino acid ABC transporter, permease protein
	-	GZ59_45780	amino acid ABC transporter, ATP-binding protein
	(terminator conf=88, tail_score=-3.54543)		

>CRP [nhmmer score 6.4 E-value 140.0 Pos=-155]
	-	GZ59_46060	putative lipoprotein
	(terminator conf=77, tail_score=-5.28414)		
	-	GZ59_46050	hypothetical protein
	-	GZ59_46040	putative acyltransferase
	-	GZ59_46030	putative acyl carrier protein
	-	GZ59_46020	putative acyl carrier protein
	-	GZ59_46010	putative membrane protein
	-	GZ59_46000	putative AMP-binding enzyme
	-	GZ59_45990	hypothetical protein
	-	GZ59_45980	putative glycosyl transferase
	-	GZ59_45970	putative thioesterase
	-	GZ59_45960	putative exported protein
	-	GZ59_45950	putative membrane protein
	-	GZ59_45940	putative lipoprotein
	-	GZ59_45930	putative beta-ketoacyl synthase
	-	GZ59_45920	putative beta-hydroxydecanoyl-ACP dehydrase
	-	GZ59_45910	3-oxoacyl-[acyl-carrier protein] reductase
	-	GZ59_45900	putative beta-ketoacyl-ACP synthase

	(terminator conf=100, tail_score=-5.51046)		
	(terminator conf=79, tail_score=-4.73613)		
	glmS	GZ59_46070	L-glutamine:D-fructose-6-phosphate aminotransferase
	glmU	GZ59_46080	bifunctional GlmU protein
>KdgR [nhmmer score 10.9 E-value 5.0 Pos=-131], [nhmmer score 17.3 E-value 0.039 Pos=-67]
	pelX	GZ59_46090	exopolygalacturonate lyase

>NarP [nhmmer score 6.7 E-value 140.0 Pos=-35]
>CRP [nhmmer score 9.0 E-value 17.0 Pos=-256]
	atpI	GZ59_46180	ATP synthase protein I
	atpB	GZ59_46170	ATP synthase A chain
	atpE	GZ59_46160	ATP synthase C chain
	atpF	GZ59_46150	ATP synthase B chain
	atpH	GZ59_46140	ATP synthase delta chain
	atpA	GZ59_46130	ATP synthase alpha chain
	(terminator conf=100, tail_score=-3.53012)		
	atpG	GZ59_46120	ATP synthase gamma chain
	atpD	GZ59_46110	ATP synthase beta chain
	atpC	GZ59_46100	F1 sector of membrane-bound ATP synthase subunit epsilon
	(terminator conf=100, tail_score=-4.81249)		

==================================================

Total operons:  592
Total genes: 1853
