# Supplementary material for: SigmoID: a user-friendly tool for improving bacterial genome annotation through analysis of transcription control signals
Source: PeerJ. 2016 May 24;4:e2056. doi: 10.7717/peerj.2056 (PMC4888284; doi:10.7717/peerj.2056)
Supplement: Table S1 — ∗ Additional HrpL-dependent promoters annotated in P. syringae DC3000 genome sequence were also used. ∗∗ Binding sites are divergent within Pseudomonadaceae: the data for P. syringae are shown. NA–sequences are not aligned due to differing lengths, hence calculation isn’t possible. [file peerj-04-2056-s002.odt]

Regulatory protein
binding site length/
information content
number of binding sites used for profile construction
Source of the original binding site data
original
final
BirA
NA
33/28.2
15
RegPrecise
CscR
20/28.6
6
RegPrecise
FabR
18/24.9
18/22.5
13
RegPrecise
FliA
27/23.5
31/20.7
72
(Ide, Ikebe & Kutsukake, 1999)
FruR
16/24.6
16
RegPrecise
GlcC
17/24.3
17/24
10
RegPrecise
GntR
20/24.4
20/24.1
32
RegPrecise
HexR
NA
21/31.5
35
RegPrecise
HexR1
17/26.5
17/26.0
30
RegPrecise
HrpL
NA
29/20.7
51
(Ferreira et al., 2006), AE016853.1*
HutC
20/25.4
20/25.0
19
RegPrecise
IscR
25/34.7
15
RegPrecise
LexA
18/22.6
18/20.8
14
RegPrecise
LexA2
16/31.0
16/28.6
5
RegPrecise
LiuR
18/26.6
18/26.2
32
RegPrecise
LldR
17/24.6
20
RegPrecise
ModE
24/30.3
24/27.4
9
RegPrecise
NagQ
18/29.3
18/29.2
4
RegPrecise
NorR
19/29.3

4
RegPrecise
NrdR
16/18.1
22/18.9
15
RegPrecise
NrtR
21/25.3
10
RegPrecise
NtrC**
17/20.5
17/18.9
18
RegPrecise
PhhR
20/21.3
20/23.0
32
RegPrecise
PhnF
12/24
3
RegPrecise
PhnR
12/19.9
16/23.6
7
RegPrecise
PrpR
12/21.1
12/20.3
16
RegPrecise
PsrA
20/23.1
20/22
69
RegPrecise
PtxS
20/30.3
16/28.3
10
RegPrecise
PvdS
30/25.9
29/26.8
12
(Swingle et al., 2008)
RbsR
14/27.3
15/27.1
5
RegPrecise
RhpR
16/18.4
18/19.1
14
(Deng et al., 2010, 2014)
RpoH1
28/27.5
31/27.0
24
(Nonaka et al., 2006)
RpoH2
29/24.7
32/30.4
11
(Nonaka et al., 2006)
RpoN
16/14.7
19/20.0
22
(Barrios, Valderrama & Morett, 1999)
RutR**
20/22.1
22/19.6
9
RegPrecise
SahR
20/38.6
20/36.9
16
RegPrecise
VanR
12/17.9
20/22.7
10
RegPrecise
Zur**
23/21.7
23/26.2
12
RegPrecise
