# Supplementary material for: SigmoID: a user-friendly tool for improving bacterial genome annotation through analysis of transcription control signals
Source: PeerJ. 2016 May 24;4:e2056. doi: 10.7717/peerj.2056 (PMC4888284; doi:10.7717/peerj.2056)
Supplement: Table S2 — ∗ gene/product name changed in the course of this work ∗∗ this transcription unit is expressed and starvation induced, but RNA-Seq reads start to map more than 100 bp downstream of promoter. [file peerj-04-2056-s003.odt]

TU 
No

Gene

Locus
Evidence
Final product annotation
nhmmer score
Supported by RNA-Seq
1
sodA
GZ59_00980
12.7
+
manganese superoxide dismutase
2
-
GZ59_04470
9.3
+
hypothetical protein
3
osmY
GZ59_04860
10.5
+
osmotically inducible protein Y
-
GZ59_04870
putative membrane protein
-
GZ59_04880
general stress response protein*
rihB
GZ59_04890
TatD-family deoxyribonuclease
4
yjbJ*
GZ59_05480
13.6
+
stress-induced protein*
5
gldA
GZ59_07810
10.4
+
glycerol dehydrogenase
-
GZ59_07800
putative membrane protein
-
GZ59_07790
4-oxalocrotonate tautomerase family enzyme
6
gltI
GZ59_13410
9.1
+
glutamate/aspartate periplasmic binding protein
7
-
GZ59_15410
12.1
+
sodium:dicarboxylate symporter
8
-
GZ59_15790
8.9
+
hypothetical protein
prr*
GZ59_15800
Gamma-aminobutyraldehyde dehydrogenase*
9
moeA
GZ59_17230
10.5
-
molybdopterin biosynthesis protein
moeB
GZ59_17220
molybdopterin biosynthesis protein
-
GZ59_17210
hypothetical protein
10
ycdX*
GZ59_20370
13.1
-**
alkaline phosphatase*
ycdY*
GZ59_20380
chaperone protein YcdY*
11
-
GZ59_20890
14.9
+
hypothetical protein
12
-
GZ59_20940
11.7
+
hypothetical protein
13
-
GZ59_21230
12.7
+
diguanylate cyclase/phosphodiesterase with PAS/PAC and GAF sensor
14
ychH*
GZ59_23780
13.6
+
putative inner membrane stress-induced protein*
15
-
GZ59_24050
12.5
+
putative metal-dependent peptidase
16
-
GZ59_27750
10.7
+
hypothetical protein
17
ariR*
GZ59_28370
15.7
+
Regulator of Acid Resistance*
18
elaB*
GZ59_30230
9.9
+
ribosome-binding protein*
19
-
GZ59_31460
10.4
+
PTS system, cellobiose-specific IIa component
20
yegS*
GZ59_32050
12.0
+
Phosphatidylglycerol kinase, metal-dependent*
21
bsmB*
GZ59_39600
12.0
-**
biofilm development protein*
22
ecnB
GZ59_39740
9.0
+
ECN family pore-forming entericidin
-
GZ59_39730
putative membrane protein
23
argD
GZ59_41210
14.7
+
acetylornithine/succinyldiaminopimelate aminotransferase
24
occQ
GZ59_41370
10.1
+
octopine transport system permease protein OccQ
occM
GZ59_41380
octopine transport system permease protein OccM
occP
GZ59_41390
octopine permease ATP-binding protein OccP
