# Supplementary material for: SigmoID: a user-friendly tool for improving bacterial genome annotation through analysis of transcription control signals
Source: PeerJ. 2016 May 24;4:e2056. doi: 10.7717/peerj.2056 (PMC4888284; doi:10.7717/peerj.2056)
Supplement: Table S3 — A limited number of genes are shown as examples. [file peerj-04-2056-s004.odt]

locus_id
Regulator
Annotation produced by (or with the help of)
Prokka
NCBI prokaryotic annotation pipeline
SigmoID
GZ59_30950

SlyA
putative exported protein
sugar-binding protein
necrosis inducing protein
GZ59_11280
SlyA
putative ABC transporter ATP binding protein
multidrug ABC transporter ATP binding protein
antimicrobial peptide efflux ABC transporter permease/ATPase
GZ59_42080


SlyA, FNR
putative two-component system sensor kinase
sensor histidine kinase
Stationary phase sensor kinase regulating yjiY
GZ59_04720

SlyA, ArcA
hypothetical protein
hypothetical protein
Type VI secretion system effector, Hcp1 family
GZ59_34530
SlyA, Fur
hypothetical protein
hypothetical protein
type VI secretion protein TssK
GZ59_34520
SlyA, Fur
putative membrane protein
chemotaxis protein MotB
type VI secretion protein TssL
GZ59_34460
SlyA, Fur
hypothetical protein
membrane protein
type VI secretion-associated protein VasL
GZ59_35520 
RpoE
peptidase M23
peptidase
Activator of AmiC, murein hydrolase activity
GZ59_07400
RpoE
hypothetical protein
hypothetical protein
Transcriptional regulator, AbiEi antitoxin, Type
IV TA system
GZ59_07410
RpoE
hypothetical protein
hypothetical protein
Nucleotidyl transferase AbiEii toxin, Type IV TA
system
GZ59_24260
KdgR
putative exported protein
porin
KdgM-like oligalacturonate-specific porin
GZ59_04140

KdgR
hypothetical protein
hypothetical protein
toxin-antitoxin biofilm protein TabA
GZ59_01110
expR
KdgR, Fur
transcriptional regulator, LuxR family
LuxR family transcriptional regulator
transcriptional activator protein ExpR
GZ59_26860
RpoN
hypothetical protein
urea carboxylase
urea carboxylase-associated protein 1
GZ59_26870
RpoN
hypothetical protein
urea carboxylase
urea carboxylase-associated protein 2
GZ59_26880
RpoN
ABC transporter related
lauroyl acyltransferase
urea carboxylase-associated ABC transporter, ATPase component
GZ59_26890
RpoN
ABC transporter, permease protein
lipid kinase
urea carboxylase-associated ABC transporter, permease component
GZ59_26900
RpoN
putative ABC transporter, periplasmic protein
lipid kinase
urea carboxylase-associated ABC transporter, periplasmic substrate-binding component
GZ59_43470
RpoN, VasH
hypothetical protein
hypothetical protein
type VI secretion system effector, Hcp1 family
GZ59_24880
HrpL
pectate lyase
pectate lyase
HrpW harpin
GZ59_21690
Fur
hypothetical protein
hypothetical protein
putative manganese efflux pump MntP
GZ59_33530

Fur
ABC transporter ATP biding protein
sugar ABC transporter
Ferric iron (Fe3+) ABC transporter, ATP-binding protein
GZ59_33540
Fur
ABC transporter, permease protein
ABC transporter permease
Ferric iron (Fe3+) ABC transporter, permease protein
GZ59_21950
CRP, ArcA
DNA polymerase III, theta subunit
DNA polymerase III subunit theta
Uncharacterised protein
GZ59_03880
CpxR (KdgR, CRP)
substrate-binding periplasmic protein
C4-dicarboxylate ABC transporter
TRAP transporter periplasmic substrate binding
subunit DctP
GZ59_03870
CpxR (KdgR, CRP)
putative membrane protein
C4-dicarboxylate ABC transporter
TRAP transporter permease subunit DctQ
GZ59_03860
CpxR (KdgR, CRP)
putative DedA-family membrane protein
membrane protein
TRAP transporter permease subunit DctM
GZ59_28390 yccA
CpxR
putative membrane protein
membrane protein
Modulator of FtsH protease, inner membrane protein
